# Supplementary material for: Framework disorder and its effect on selective hysteretic sorption of a T-shaped azole-based metal–organic framework
Source: IUCrJ. 2019 Jan 1;6(Pt 1):85–95. doi: 10.1107/S2052252518015749 (PMC6327186; doi:10.1107/S2052252518015749)
Supplement: Supplementary file 1 [file m-06-00085-sup1.cif]

  
data_I 
_database_code_depnum_ccdc_archive 'CCDC 945810'
#==============================================================================

# PROCESSING SUMMARY (IUCr Office Use Only)

_journal_date_recd_electronic      2018-04-16
_journal_date_to_coeditor         ?
_journal_date_from_coeditor       ?
_journal_date_accepted     ?
_journal_date_printers_first      ?
_journal_date_printers_final      ?
_journal_date_proofs_out          ?
_journal_date_proofs_in           ?
_journal_coeditor_name            ?
_journal_coeditor_code      LQ5014
_journal_coeditor_notes
; ?
;
_journal_paper_category      FA
_journal_techeditor_code      ?
_iucr_compatibility_tag          ACTA95
_journal_techeditor_notes  
;
;
_journal_coden_ASTM               ?
_journal_name_full                ?
_journal_year                     ?
_journal_volume                   ?
_journal_issue                    ?
_journal_page_first               ?
_journal_page_last                ?
_journal_suppl_publ_number        ?
_journal_suppl_publ_pages         ?

#==============================================================================

  
_audit_creation_method            SHELXL-97 


_chemical_name_systematic 
; 
 ? 
; 
_chemical_name_common             Timi-Cu 
_chemical_melting_point           ? 
_chemical_formula_moiety          ? 
_chemical_formula_sum 
 'C15.50 H17 Cu N3.50 O5.75' 
_chemical_formula_weight          407.87 
  
loop_ 
 _atom_type_symbol 
 _atom_type_description 
 _atom_type_scat_dispersion_real 
 _atom_type_scat_dispersion_imag 
 _atom_type_scat_source 
 'C'  'C'   0.0181   0.0091 
 'International Tables Vol C Tables 4.2.6.8 and 6.1.1.4' 
 'H'  'H'   0.0000   0.0000 
 'International Tables Vol C Tables 4.2.6.8 and 6.1.1.4' 
 'N'  'N'   0.0311   0.0180 
 'International Tables Vol C Tables 4.2.6.8 and 6.1.1.4' 
 'O'  'O'   0.0492   0.0322 
 'International Tables Vol C Tables 4.2.6.8 and 6.1.1.4' 
 'Cu'  'Cu'  -1.9646   0.5888 
 'International Tables Vol C Tables 4.2.6.8 and 6.1.1.4' 
  
_symmetry_cell_setting            Monoclinic 
_symmetry_space_group_name_H-M    P2(1)/c 
  
loop_ 
 _symmetry_equiv_pos_as_xyz 
 'x, y, z' 
 '-x, y+1/2, -z+1/2' 
 '-x, -y, -z' 
 'x, -y-1/2, z-1/2' 
  
_cell_length_a                    10.8431(6) 
_cell_length_b                    11.8835(6) 
_cell_length_c                    14.4823(9) 
_cell_angle_alpha                 90.00 
_cell_angle_beta                  109.361(7) 
_cell_angle_gamma                 90.00 
_cell_volume                      1760.57(17) 
_cell_formula_units_Z             4 
_cell_measurement_temperature     150(2) 
_cell_measurement_reflns_used   1347
_cell_measurement_theta_min     3.7288
_cell_measurement_theta_max     61.0540
  
_exptl_crystal_description        block 
_exptl_crystal_colour             green 
_exptl_crystal_size_max           0.35 
_exptl_crystal_size_mid           0.30 
_exptl_crystal_size_min           0.27 
_exptl_crystal_density_meas       ? 
_exptl_crystal_density_diffrn     1.539 
_exptl_crystal_density_method     'not measured' 
_exptl_crystal_F_000              838 
_exptl_absorpt_coefficient_mu     2.097 
_exptl_absorpt_correction_type    multi-scan
_exptl_absorpt_correction_T_min   0.5273 
_exptl_absorpt_correction_T_max   0.6014 
_exptl_absorpt_process_details
;
CrysAlisPro, Agilent Technologies,
Version 1.171.36.20 (release 27-06-2012 CrysAlis171 .NET)
(compiled Jul 11 2012,15:38:31)
Empirical absorption correction using spherical harmonics,
 implemented in SCALE3 ABSPACK scaling algorithm.
;

  
_exptl_special_details 
; 
 ? 
; 

_diffrn_ambient_temperature 150.00(14) 
_diffrn_radiation_wavelength 1.5418
_diffrn_radiation_type 'Cu K\a'
_diffrn_radiation_source 'Enhance Ultra (Cu) X-ray Source'
_diffrn_radiation_monochromator 'mirror'
_diffrn_measurement_device_type 'Xcalibur, Sapphire3, Gemini ultra'
_diffrn_detector_area_resol_mean 16.0855
_diffrn_reflns_number 4661
_diffrn_reflns_av_R_equivalents 0.0325
_diffrn_reflns_av_sigmaI/netI 0.0577
_diffrn_measurement_method        '\w scans' 
_diffrn_standards_interval_count  ? 
_diffrn_standards_interval_time   ? 
_diffrn_standards_decay_%         0 
_diffrn_reflns_limit_h_min        -11 
_diffrn_reflns_limit_h_max        12 
_diffrn_reflns_limit_k_min        -13 
_diffrn_reflns_limit_k_max        12 
_diffrn_reflns_limit_l_min        -16 
_diffrn_reflns_limit_l_max        12 
_diffrn_reflns_theta_min          4.93 
_diffrn_reflns_theta_max          59.98 
_reflns_number_total              2553 
_reflns_number_gt                 1995 
_reflns_threshold_expression      >2sigma(I) 
  

_computing_data_collection
;
CrysAlisPro, Agilent Technologies,
Version 1.171.36.20 (release 27-06-2012 CrysAlis171 .NET)
(compiled Jul 11 2012,15:38:31)
;
_computing_cell_refinement
;
CrysAlisPro, Agilent Technologies,
Version 1.171.36.20 (release 27-06-2012 CrysAlis171 .NET)
(compiled Jul 11 2012,15:38:31)
;
_computing_data_reduction
;
CrysAlisPro, Agilent Technologies,
Version 1.171.36.20 (release 27-06-2012 CrysAlis171 .NET)
(compiled Jul 11 2012,15:38:31)
;

_computing_structure_solution     'SHELXS-97 (Sheldrick, 1990)' 
_computing_structure_refinement   'SHELXL-97 (Sheldrick, 1997)' 
_computing_molecular_graphics     'Bruker SHELXTL' 
_computing_publication_material   'Bruker SHELXTL' 
  
_refine_special_details 
; 
 Refinement of F^2^ against ALL reflections.  The weighted R-factor wR and 
 goodness of fit S are based on F^2^, conventional R-factors R are based 
 on F, with F set to zero for negative F^2^. The threshold expression of 
 F^2^ > 2sigma(F^2^) is used only for calculating R-factors(gt) etc. and is 
 not relevant to the choice of reflections for refinement.  R-factors based 
 on F^2^ are statistically about twice as large as those based on F, and R- 
 factors based on ALL data will be even larger. 
; 
  
_refine_ls_structure_factor_coef  Fsqd 
_refine_ls_matrix_type            full 
_refine_ls_weighting_scheme       calc 
_refine_ls_weighting_details 
 'calc w=1/[\s^2^(Fo^2^)+(0.1200P)^2^+9.7466P] where P=(Fo^2^+2Fc^2^)/3' 
_atom_sites_solution_primary      direct 
_atom_sites_solution_secondary    difmap 
_atom_sites_solution_hydrogens    geom 
_refine_ls_hydrogen_treatment     constr
_refine_ls_extinction_method      none 
_refine_ls_extinction_coef        ? 
_refine_ls_number_reflns          2553 
_refine_ls_number_parameters      258 
_refine_ls_number_restraints      1074 
_refine_ls_R_factor_all           0.0984 
_refine_ls_R_factor_gt            0.0840 
_refine_ls_wR_factor_ref          0.2447 
_refine_ls_wR_factor_gt           0.2296 
_refine_ls_goodness_of_fit_ref    1.073 
_refine_ls_restrained_S_all       0.990 
_refine_ls_shift/su_max           0.000 
_refine_ls_shift/su_mean          0.000 
  
loop_ 
 _atom_site_label 
 _atom_site_type_symbol 
 _atom_site_fract_x 
 _atom_site_fract_y 
 _atom_site_fract_z 
 _atom_site_U_iso_or_equiv 
 _atom_site_adp_type 
 _atom_site_occupancy 
 _atom_site_symmetry_multiplicity 
 _atom_site_calc_flag 
 _atom_site_refinement_flags 
 _atom_site_disorder_assembly 
 _atom_site_disorder_group 
O1W O 0.5000 0.0000 0.5000 0.32(3) Uani 0.50 2 d SPU A 2 
Cu1' Cu 0.5982(2) 0.42374(18) 0.52505(16) 0.0183(8) Uani 0.306(2) 1 d PU . 2 
C2' C 0.761(2) 0.1942(18) 0.5404(11) 0.0219(8) Uani 0.306(2) 1 d PDU . 2 
H2B H 0.6865 0.1472 0.5161 0.026 Uiso 0.306(2) 1 calc PR . 2 
N2' N 0.9618(14) 0.2529(19) 0.6016(11) 0.0226(8) Uani 0.306(2) 1 d PDU . 2 
N1' N 0.7596(15) 0.3084(13) 0.5435(10) 0.0216(8) Uani 0.306(2) 1 d PDU . 2 
C3' C 0.881(2) 0.160(2) 0.5758(11) 0.0224(8) Uani 0.306(2) 1 d PDU . 2 
H3B H 0.9083 0.0836 0.5829 0.027 Uiso 0.306(2) 1 calc PR . 2 
C1' C 0.8815(17) 0.3439(16) 0.5718(12) 0.0221(8) Uani 0.306(2) 1 d PDU . 2 
H1B H 0.9088 0.4199 0.5716 0.026 Uiso 0.306(2) 1 calc PR . 2 
C4' C 1.1008(7) 0.2489(11) 0.6463(8) 0.0287(15) Uani 0.306(2) 1 d PGDU . 2 
C5' C 1.1706(10) 0.3185(10) 0.6043(7) 0.0286(15) Uani 0.306(2) 1 d PGU . 2 
H5B H 1.1255 0.3655 0.5507 0.034 Uiso 0.306(2) 1 calc PR . 2 
C6' C 1.3064(10) 0.3192(10) 0.6407(8) 0.0286(14) Uani 0.306(2) 1 d PGU . 2 
C7' C 1.3724(7) 0.2504(11) 0.7192(8) 0.0287(14) Uani 0.306(2) 1 d PGDU . 2 
H7B H 1.4653 0.2509 0.7440 0.034 Uiso 0.306(2) 1 calc PR . 2 
C8' C 1.3026(10) 0.1808(10) 0.7612(7) 0.0285(14) Uani 0.306(2) 1 d PGU . 2 
C9' C 1.1668(10) 0.1801(10) 0.7248(8) 0.0284(15) Uani 0.306(2) 1 d PGU . 2 
H9B H 1.1190 0.1326 0.7535 0.034 Uiso 0.306(2) 1 calc PR . 2 
C10' C 1.3784(18) 0.3865(16) 0.5899(13) 0.0288(14) Uani 0.306(2) 1 d PU . 2 
C11' C 1.3740(17) 0.1120(15) 0.8492(13) 0.0284(14) Uani 0.306(2) 1 d PU . 2 
O1' O 1.3260(12) 0.4762(10) 0.5509(9) 0.0289(16) Uani 0.306(2) 1 d PU . 2 
O2' O 1.4917(12) 0.3496(11) 0.5953(9) 0.0288(15) Uani 0.306(2) 1 d PU . 2 
O3' O 1.4864(11) 0.1487(10) 0.9016(8) 0.0282(16) Uani 0.306(2) 1 d PU . 2 
O4' O 1.3220(12) 0.0220(10) 0.8621(9) 0.0289(16) Uani 0.306(2) 1 d PU . 2 
Cu1 Cu 0.59805(9) 0.07599(8) 0.52443(7) 0.0178(4) Uani 0.694(2) 1 d PU . 1 
N1 N 0.7586(7) 0.1905(6) 0.5698(4) 0.0214(8) Uani 0.694(2) 1 d PDU . 1 
N2 N 0.9621(7) 0.2485(8) 0.6221(5) 0.0228(7) Uani 0.694(2) 1 d PDU . 1 
C1 C 0.8826(11) 0.1594(10) 0.5990(5) 0.0229(8) Uani 0.694(2) 1 d PDU . 1 
H1A H 0.9115 0.0835 0.6029 0.027 Uiso 0.694(2) 1 calc PR . 1 
C2 C 0.7581(8) 0.3050(7) 0.5804(5) 0.0227(8) Uani 0.694(2) 1 d PDU . 1 
H2A H 0.6827 0.3512 0.5674 0.027 Uiso 0.694(2) 1 calc PR . 1 
C3 C 0.8831(8) 0.3407(7) 0.6125(5) 0.0233(8) Uani 0.694(2) 1 d PDU . 1 
H3A H 0.9113 0.4165 0.6260 0.028 Uiso 0.694(2) 1 calc PR . 1 
C4 C 1.1011(3) 0.2501(5) 0.6518(4) 0.0243(7) Uani 0.694(2) 1 d PGDU . 1 
C5 C 1.1683(4) 0.1808(4) 0.6073(3) 0.0255(8) Uani 0.694(2) 1 d PGU . 1 
H5A H 1.1213 0.1337 0.5544 0.031 Uiso 0.694(2) 1 calc PR . 1 
C6 C 1.3041(4) 0.1806(4) 0.6404(3) 0.0261(8) Uani 0.694(2) 1 d PGU . 1 
C7 C 1.3728(3) 0.2496(5) 0.7178(4) 0.0266(9) Uani 0.694(2) 1 d PGDU . 1 
H7A H 1.4657 0.2495 0.7404 0.032 Uiso 0.694(2) 1 calc PR . 1 
C8 C 1.3057(4) 0.3189(4) 0.7623(3) 0.0264(8) Uani 0.694(2) 1 d PGU . 1 
C9 C 1.1698(4) 0.3191(4) 0.7292(3) 0.0260(9) Uani 0.694(2) 1 d PGU . 1 
H9A H 1.1239 0.3664 0.7596 0.031 Uiso 0.694(2) 1 calc PR . 1 
C10 C 1.3778(7) 0.1099(7) 0.5889(6) 0.0268(8) Uani 0.694(2) 1 d PU . 1 
C11 C 1.3798(7) 0.3895(7) 0.8491(6) 0.0266(8) Uani 0.694(2) 1 d PU . 1 
O1 O 1.3241(5) 0.0229(4) 0.5496(4) 0.0274(9) Uani 0.694(2) 1 d PU . 1 
O2 O 1.4880(5) 0.1467(5) 0.5920(4) 0.0278(9) Uani 0.694(2) 1 d PU . 1 
O3 O 1.4900(5) 0.3526(5) 0.9009(4) 0.0286(9) Uani 0.694(2) 1 d PU . 1 
O4 O 1.3256(5) 0.4768(4) 0.8626(4) 0.0279(9) Uani 0.694(2) 1 d PU . 1 
C17 C 0.608(6) 0.562(6) 0.565(5) 0.1833(17) Uani 0.25 1 d PDU B -1 
H17A H 0.6030 0.5555 0.6307 0.275 Uiso 0.25 1 d PR B -1 
H17B H 0.6106 0.6416 0.5479 0.275 Uiso 0.25 1 d PR B -1 
H17C H 0.6883 0.5248 0.5628 0.275 Uiso 0.25 1 d PR B -1 
O6 O 0.308(4) 0.412(4) 0.478(4) 0.184(2) Uani 0.25 1 d PDU B -1 
N4 N 0.494(4) 0.507(5) 0.498(3) 0.1833(12) Uani 0.25 1 d PDU B -1 
C15 C 0.407(5) 0.459(4) 0.530(3) 0.1834(13) Uani 0.25 1 d PDU B -1 
H15 H 0.4204 0.4588 0.5984 0.220 Uiso 0.25 1 d PR B -1 
C16 C 0.474(6) 0.510(7) 0.394(3) 0.1835(15) Uani 0.25 1 d PDU B -1 
H16A H 0.3964 0.4666 0.3565 0.275 Uiso 0.25 1 d PR B -1 
H16B H 0.5512 0.4782 0.3821 0.275 Uiso 0.25 1 d PR B -1 
H16C H 0.4631 0.5885 0.3728 0.275 Uiso 0.25 1 d PR B -1 
N3' N 0.1304(5) 0.7516(4) 0.1554(5) 0.0651(5) Uani 0.321(6) 1 d PDU C 2 
C12' C 0.1181(9) 0.8625(4) 0.1577(14) 0.0652(6) Uani 0.321(6) 1 d PDU C 2 
H12B H 0.1927 0.9113 0.1805 0.078 Uiso 0.321(6) 1 d PR C 2 
C14' C 0.2583(7) 0.6964(9) 0.1927(17) 0.0653(7) Uani 0.321(6) 1 d PDU C 2 
H14D H 0.3111 0.7328 0.2537 0.098 Uiso 0.321(6) 1 calc PR C 2 
H14E H 0.3029 0.7028 0.1441 0.098 Uiso 0.321(6) 1 calc PR C 2 
H14F H 0.2464 0.6168 0.2052 0.098 Uiso 0.321(6) 1 calc PR C 2 
C13' C 0.0164(8) 0.6774(8) 0.1205(18) 0.0649(7) Uani 0.321(6) 1 d PDU C 2 
H13D H -0.0206 0.6657 0.1730 0.097 Uiso 0.321(6) 1 calc PR C 2 
H13E H 0.0430 0.6048 0.1011 0.097 Uiso 0.321(6) 1 calc PR C 2 
H13F H -0.0495 0.7120 0.0641 0.097 Uiso 0.321(6) 1 calc PR C 2 
O5' O 0.0103(12) 0.9083(8) 0.1309(12) 0.0652(9) Uani 0.321(6) 1 d PDU C 2 
N3 N 0.1304(5) 0.7516(4) 0.1554(5) 0.0651(5) Uani 0.679(6) 1 d PDU C 1 
C12 C 0.1178(5) 0.6404(4) 0.1503(8) 0.0650(6) Uani 0.679(6) 1 d PDU C 1 
H12A H 0.1950 0.5944 0.1684 0.078 Uiso 0.679(6) 1 d PR C 1 
C14 C 0.2582(6) 0.8062(6) 0.1786(9) 0.0659(7) Uani 0.679(6) 1 d PDU C 1 
H14A H 0.3269 0.7487 0.1934 0.099 Uiso 0.679(6) 1 calc PR C 1 
H14B H 0.2728 0.8554 0.2355 0.099 Uiso 0.679(6) 1 calc PR C 1 
H14C H 0.2605 0.8510 0.1224 0.099 Uiso 0.679(6) 1 calc PR C 1 
C13 C 0.0163(6) 0.8260(5) 0.1296(9) 0.0651(7) Uani 0.679(6) 1 d PDU C 1 
H13A H -0.0623 0.7832 0.0937 0.098 Uiso 0.679(6) 1 calc PR C 1 
H13B H 0.0284 0.8876 0.0884 0.098 Uiso 0.679(6) 1 calc PR C 1 
H13C H 0.0063 0.8572 0.1894 0.098 Uiso 0.679(6) 1 calc PR C 1 
O5 O 0.0102(6) 0.5946(5) 0.1267(6) 0.0640(9) Uani 0.679(6) 1 d PDU C 1 
O6' O 0.503(5) 0.496(5) 0.338(3) 0.1835(18) Uani 0.25 1 d PDU D -2 
C16' C 0.591(7) 0.582(6) 0.525(4) 0.1833(14) Uani 0.25 1 d PDU D -2 
H16D H 0.6147 0.6105 0.4696 0.275 Uiso 0.25 1 d PR D -2 
H16E H 0.6702 0.5590 0.5776 0.275 Uiso 0.25 1 d PR D -2 
H16F H 0.5464 0.6412 0.5488 0.275 Uiso 0.25 1 d PR D -2 
C17' C 0.470(7) 0.421(6) 0.566(4) 0.1834(13) Uani 0.25 1 d PDU D -2 
H17D H 0.4090 0.3612 0.5337 0.275 Uiso 0.25 1 d PR D -2 
H17E H 0.4264 0.4733 0.5980 0.275 Uiso 0.25 1 d PR D -2 
H17F H 0.5465 0.3883 0.6157 0.275 Uiso 0.25 1 d PR D -2 
C15' C 0.471(4) 0.450(3) 0.403(3) 0.1834(14) Uani 0.25 1 d PDU D -2 
H15' H 0.4165 0.3852 0.3858 0.220 Uiso 0.25 1 d PR D -2 
N4' N 0.506(5) 0.485(4) 0.494(3) 0.1833(12) Uani 0.25 1 d PDU D -2 
  
loop_ 
 _atom_site_aniso_label 
 _atom_site_aniso_U_11 
 _atom_site_aniso_U_22 
 _atom_site_aniso_U_33 
 _atom_site_aniso_U_23 
 _atom_site_aniso_U_13 
 _atom_site_aniso_U_12 
O1W 0.32(3) 0.32(3) 0.32(3) 0.000(2) 0.105(9) -0.001(2) 
Cu1' 0.0129(11) 0.0159(12) 0.0243(13) 0.0005(8) 0.0038(9) -0.0010(7) 
C2' 0.0208(10) 0.0218(10) 0.0232(12) -0.0005(10) 0.0072(10) 0.0004(8) 
N2' 0.0211(9) 0.0227(10) 0.0239(11) -0.0002(9) 0.0073(9) 0.0000(8) 
N1' 0.0205(10) 0.0220(10) 0.0227(12) -0.0003(10) 0.0077(10) 0.0005(8) 
C3' 0.0210(10) 0.0224(10) 0.0235(12) -0.0002(10) 0.0070(9) 0.0000(8) 
C1' 0.0204(10) 0.0225(10) 0.0234(12) -0.0003(10) 0.0074(9) 0.0004(8) 
C4' 0.0279(17) 0.0284(19) 0.0294(19) 0.0001(12) 0.0089(12) -0.0002(12) 
C5' 0.0282(17) 0.0284(18) 0.0289(18) 0.0002(12) 0.0091(12) -0.0002(12) 
C6' 0.0283(16) 0.0284(17) 0.0289(17) 0.0003(10) 0.0091(11) -0.0004(11) 
C7' 0.0281(17) 0.0286(18) 0.0291(18) 0.0005(11) 0.0090(12) -0.0003(12) 
C8' 0.0279(16) 0.0283(17) 0.0289(17) 0.0004(10) 0.0090(11) -0.0002(11) 
C9' 0.0279(17) 0.0282(18) 0.0289(18) 0.0001(12) 0.0091(12) -0.0002(12) 
C10' 0.0283(17) 0.0285(17) 0.0291(17) 0.0005(11) 0.0091(12) -0.0004(11) 
C11' 0.0278(17) 0.0282(17) 0.0288(17) 0.0005(11) 0.0089(11) -0.0003(11) 
O1' 0.028(2) 0.0288(19) 0.030(2) 0.0008(13) 0.0092(14) -0.0001(13) 
O2' 0.0286(18) 0.028(2) 0.029(2) 0.0009(15) 0.0091(14) 0.0000(13) 
O3' 0.0278(19) 0.028(2) 0.029(2) 0.0011(15) 0.0087(13) -0.0004(13) 
O4' 0.028(2) 0.0286(19) 0.029(2) 0.0007(13) 0.0083(14) -0.0009(13) 
Cu1 0.0128(6) 0.0185(6) 0.0214(6) 0.0004(4) 0.0046(4) 0.0005(4) 
N1 0.0203(9) 0.0221(10) 0.0224(12) -0.0001(10) 0.0078(9) -0.0008(8) 
N2 0.0212(9) 0.0229(10) 0.0240(11) -0.0004(9) 0.0072(8) -0.0002(7) 
C1 0.0208(9) 0.0227(10) 0.0244(12) -0.0001(10) 0.0065(9) -0.0005(8) 
C2 0.0213(10) 0.0223(10) 0.0240(12) -0.0006(10) 0.0068(9) -0.0001(8) 
C3 0.0218(10) 0.0229(10) 0.0245(12) -0.0004(10) 0.0068(9) -0.0003(8) 
C4 0.0228(9) 0.0243(10) 0.0255(10) -0.0006(8) 0.0075(7) -0.0001(7) 
C5 0.0245(11) 0.0255(13) 0.0263(13) -0.0017(11) 0.0082(10) -0.0003(11) 
C6 0.0247(11) 0.0265(12) 0.0272(12) -0.0023(9) 0.0089(10) 0.0002(10) 
C7 0.0248(12) 0.0267(14) 0.0276(13) -0.0020(10) 0.0079(10) 0.0003(11) 
C8 0.0250(11) 0.0263(12) 0.0273(12) -0.0022(9) 0.0079(9) 0.0001(10) 
C9 0.0248(12) 0.0257(13) 0.0270(13) -0.0019(10) 0.0080(10) 0.0003(11) 
C10 0.0254(12) 0.0273(12) 0.0280(12) -0.0025(10) 0.0092(10) 0.0001(10) 
C11 0.0251(12) 0.0267(12) 0.0277(12) -0.0025(10) 0.0084(10) 0.0005(10) 
O1 0.0257(14) 0.0274(14) 0.0299(15) -0.0039(12) 0.0102(12) 0.0002(11) 
O2 0.0254(13) 0.0295(15) 0.0293(15) -0.0044(13) 0.0102(12) -0.0002(11) 
O3 0.0262(13) 0.0290(15) 0.0292(14) -0.0042(13) 0.0071(11) 0.0019(11) 
O4 0.0261(14) 0.0275(14) 0.0285(15) -0.0040(11) 0.0069(12) 0.0017(11) 
C17 0.1834(19) 0.183(2) 0.183(2) 0.0000(15) 0.0609(14) 0.0000(14) 
O6 0.184(2) 0.184(3) 0.184(3) 0.0002(18) 0.0607(16) -0.0003(17) 
N4 0.1834(13) 0.1833(13) 0.1833(13) 0.0000(8) 0.0609(8) 0.0000(8) 
C15 0.1834(16) 0.1834(16) 0.1834(16) 0.0001(11) 0.0608(10) -0.0001(11) 
C16 0.184(2) 0.184(2) 0.1834(17) 0.0000(14) 0.0609(13) 0.0000(15) 
N3' 0.0648(6) 0.0650(6) 0.0654(6) -0.0002(4) 0.0215(4) -0.0002(4) 
C12' 0.0650(8) 0.0650(7) 0.0653(8) -0.0001(6) 0.0215(6) -0.0001(5) 
C14' 0.0650(8) 0.0653(9) 0.0655(10) -0.0001(7) 0.0215(7) 0.0000(6) 
C13' 0.0648(9) 0.0648(9) 0.0650(10) 0.0000(7) 0.0215(7) 0.0000(7) 
O5' 0.0652(10) 0.0651(11) 0.0653(12) 0.0000(8) 0.0216(8) 0.0001(7) 
N3 0.0648(6) 0.0650(6) 0.0654(6) -0.0002(4) 0.0215(4) -0.0002(4) 
C12 0.0647(8) 0.0650(7) 0.0653(8) -0.0002(6) 0.0215(6) -0.0001(5) 
C14 0.0653(8) 0.0658(9) 0.0662(10) -0.0002(7) 0.0214(7) -0.0006(6) 
C13 0.0652(8) 0.0650(9) 0.0652(10) 0.0000(7) 0.0217(7) 0.0000(6) 
O5 0.0641(10) 0.0641(10) 0.0642(11) 0.0001(8) 0.0216(8) 0.0003(7) 
O6' 0.184(2) 0.184(2) 0.183(2) 0.0000(16) 0.0610(16) -0.0001(17) 
C16' 0.1833(17) 0.1833(16) 0.1833(17) 0.0000(12) 0.0609(12) 0.0000(11) 
C17' 0.1834(16) 0.1834(16) 0.1834(16) 0.0001(11) 0.0608(11) -0.0001(11) 
C15' 0.1834(17) 0.1834(17) 0.1833(15) 0.0000(11) 0.0608(11) 0.0000(12) 
N4' 0.1834(13) 0.1833(13) 0.1833(13) 0.0000(8) 0.0609(8) 0.0000(8) 
  
_geom_special_details 
; 
 All esds (except the esd in the dihedral angle between two l.s. planes) 
 are estimated using the full covariance matrix.  The cell esds are taken 
 into account individually in the estimation of esds in distances, angles 
 and torsion angles; correlations between esds in cell parameters are only 
 used when they are defined by crystal symmetry.  An approximate (isotropic) 
 treatment of cell esds is used for estimating esds involving l.s. planes. 
; 
  
loop_ 
 _geom_bond_atom_site_label_1 
 _geom_bond_atom_site_label_2 
 _geom_bond_distance 
 _geom_bond_site_symmetry_2 
 _geom_bond_publ_flag 
Cu1' N4' 1.19(5) . ? 
Cu1' C17' 1.69(6) . ? 
Cu1' C15' 1.87(5) . ? 
Cu1' C16' 1.88(7) . ? 
Cu1' O4' 1.961(12) 2_756 ? 
Cu1' O1' 1.974(12) 3_766 ? 
Cu1' O2' 1.981(12) 1_455 ? 
Cu1' O3' 1.992(12) 4_465 ? 
Cu1' N1' 2.169(16) . ? 
Cu1' Cu1' 2.706(4) 3_666 ? 
Cu1' H17C 1.5303 . ? 
Cu1' H16B 2.0649 . ? 
Cu1' H16E 1.8383 . ? 
Cu1' H17F 1.6445 . ? 
C2' C3' 1.29(3) . ? 
C2' N1' 1.36(3) . ? 
C2' H2B 0.9500 . ? 
N2' C1' 1.37(3) . ? 
N2' C3' 1.38(3) . ? 
N2' C4' 1.430(14) . ? 
N1' C1' 1.32(2) . ? 
C3' H3B 0.9500 . ? 
C1' H1B 0.9500 . ? 
C4' C5' 1.3900 . ? 
C4' C9' 1.3900 . ? 
C5' C6' 1.3900 . ? 
C5' H5B 0.9500 . ? 
C6' C7' 1.3900 . ? 
C6' C10' 1.47(2) . ? 
C7' C8' 1.3900 . ? 
C7' H7B 0.9500 . ? 
C8' C9' 1.3900 . ? 
C8' C11' 1.497(19) . ? 
C9' H9B 0.9500 . ? 
C10' O1' 1.25(2) . ? 
C10' O2' 1.28(2) . ? 
C11' O4' 1.25(2) . ? 
C11' O3' 1.28(2) . ? 
O1' Cu1' 1.974(12) 3_766 ? 
O2' Cu1' 1.981(12) 1_655 ? 
O3' Cu1' 1.992(12) 4_666 ? 
O4' Cu1' 1.961(12) 2_746 ? 
Cu1 O1 1.961(5) 3_756 ? 
Cu1 O4 1.963(5) 2_746 ? 
Cu1 O2 1.965(5) 1_455 ? 
Cu1 O3 1.975(5) 4_465 ? 
Cu1 N1 2.134(7) . ? 
Cu1 Cu1 2.6993(19) 3_656 ? 
N1 C1 1.322(13) . ? 
N1 C2 1.370(12) . ? 
N2 C1 1.336(14) . ? 
N2 C3 1.369(12) . ? 
N2 C4 1.424(7) . ? 
C1 H1A 0.9500 . ? 
C2 C3 1.347(11) . ? 
C2 H2A 0.9500 . ? 
C3 H3A 0.9500 . ? 
C4 C5 1.3900 . ? 
C4 C9 1.3900 . ? 
C5 C6 1.3900 . ? 
C5 H5A 0.9500 . ? 
C6 C7 1.3900 . ? 
C6 C10 1.515(8) . ? 
C7 C8 1.3900 . ? 
C7 H7A 0.9500 . ? 
C8 C9 1.3900 . ? 
C8 C11 1.504(8) . ? 
C9 H9A 0.9500 . ? 
C10 O1 1.230(9) . ? 
C10 O2 1.259(9) . ? 
C11 O4 1.239(9) . ? 
C11 O3 1.261(9) . ? 
O1 Cu1 1.961(5) 3_756 ? 
O2 Cu1 1.965(5) 1_655 ? 
O3 Cu1 1.975(5) 4_666 ? 
O4 Cu1 1.963(5) 2_756 ? 
C17 N4 1.451(5) . ? 
C17 H17A 0.9800 . ? 
C17 H17B 0.9800 . ? 
C17 H17C 0.9800 . ? 
C17 H16E 0.6338 . ? 
C17 H16F 1.1365 . ? 
O6 C15 1.230(5) . ? 
O6 H17D 1.2772 . ? 
N4 C15 1.311(5) . ? 
N4 C16 1.451(5) . ? 
C15 H15 0.9500 . ? 
C15 H17D 1.1664 . ? 
C15 H17E 0.9489 . ? 
C16 H16A 0.9800 . ? 
C16 H16B 0.9800 . ? 
C16 H16C 0.9800 . ? 
N3' C12' 1.3266(18) . ? 
N3' C13' 1.4655(18) . ? 
N3' C14' 1.4659(18) . ? 
C12' O5' 1.230(2) . ? 
C12' H12B 0.9599 . ? 
C14' H14D 0.9800 . ? 
C14' H14E 0.9800 . ? 
C14' H14F 0.9800 . ? 
C13' H13D 0.9800 . ? 
C13' H13E 0.9800 . ? 
C13' H13F 0.9800 . ? 
C12 O5 1.230(2) . ? 
C12 H12A 0.9600 . ? 
C14 H14A 0.9800 . ? 
C14 H14B 0.9800 . ? 
C14 H14C 0.9800 . ? 
C13 H13A 0.9800 . ? 
C13 H13B 0.9800 . ? 
C13 H13C 0.9800 . ? 
O6' C15' 1.231(5) . ? 
O6' H16A 1.3123 . ? 
O6' H16B 0.7128 . ? 
O6' H16C 1.3352 . ? 
C16' N4' 1.451(5) . ? 
C16' H17B 0.7818 . ? 
C16' H17C 1.2207 . ? 
C16' H16D 0.9800 . ? 
C16' H16E 0.9800 . ? 
C16' H16F 0.9800 . ? 
C17' N4' 1.451(5) . ? 
C17' H15 0.9321 . ? 
C17' H17D 0.9800 . ? 
C17' H17E 0.9800 . ? 
C17' H17F 0.9800 . ? 
C15' N4' 1.311(5) . ? 
C15' H16A 0.8890 . ? 
C15' H16B 1.0635 . ? 
C15' H15' 0.9500 . ? 
  
loop_ 
 _geom_angle_atom_site_label_1 
 _geom_angle_atom_site_label_2 
 _geom_angle_atom_site_label_3 
 _geom_angle 
 _geom_angle_site_symmetry_1 
 _geom_angle_site_symmetry_3 
 _geom_angle_publ_flag 
N4' Cu1' C17' 57(2) . . ? 
N4' Cu1' C15' 44.1(16) . . ? 
C17' Cu1' C15' 84(2) . . ? 
N4' Cu1' C16' 50(3) . . ? 
C17' Cu1' C16' 89(3) . . ? 
C15' Cu1' C16' 79.5(17) . . ? 
N4' Cu1' O4' 92(2) . 2_756 ? 
C17' Cu1' O4' 84(3) . 2_756 ? 
C15' Cu1' O4' 132.3(12) . 2_756 ? 
C16' Cu1' O4' 54.0(16) . 2_756 ? 
N4' Cu1' O1' 83(2) . 3_766 ? 
C17' Cu1' O1' 139(2) . 3_766 ? 
C15' Cu1' O1' 71.7(14) . 3_766 ? 
C16' Cu1' O1' 54.7(18) . 3_766 ? 
O4' Cu1' O1' 87.4(5) 2_756 3_766 ? 
N4' Cu1' O2' 85(2) . 1_455 ? 
C17' Cu1' O2' 28(2) . 1_455 ? 
C15' Cu1' O2' 100.8(15) . 1_455 ? 
C16' Cu1' O2' 114.5(19) . 1_455 ? 
O4' Cu1' O2' 90.5(5) 2_756 1_455 ? 
O1' Cu1' O2' 167.2(5) 3_766 1_455 ? 
N4' Cu1' O3' 75(2) . 4_465 ? 
C17' Cu1' O3' 89(2) . 4_465 ? 
C15' Cu1' O3' 35.4(12) . 4_465 ? 
C16' Cu1' O3' 114.7(16) . 4_465 ? 
O4' Cu1' O3' 166.9(5) 2_756 4_465 ? 
O1' Cu1' O3' 90.2(5) 3_766 4_465 ? 
O2' Cu1' O3' 89.0(5) 1_455 4_465 ? 
N4' Cu1' N1' 165.7(19) . . ? 
C17' Cu1' N1' 132(2) . . ? 
C15' Cu1' N1' 122.1(13) . . ? 
C16' Cu1' N1' 132(2) . . ? 
O4' Cu1' N1' 99.1(5) 2_756 . ? 
O1' Cu1' N1' 88.9(5) 3_766 . ? 
O2' Cu1' N1' 103.9(5) 1_455 . ? 
O3' Cu1' N1' 93.7(5) 4_465 . ? 
N4' Cu1' Cu1' 7.0(19) . 3_666 ? 
C17' Cu1' Cu1' 56(2) . 3_666 ? 
C15' Cu1' Cu1' 50.9(12) . 3_666 ? 
C16' Cu1' Cu1' 46(2) . 3_666 ? 
O4' Cu1' Cu1' 85.1(4) 2_756 3_666 ? 
O1' Cu1' Cu1' 83.3(4) 3_766 3_666 ? 
O2' Cu1' Cu1' 84.0(4) 1_455 3_666 ? 
O3' Cu1' Cu1' 81.8(4) 4_465 3_666 ? 
N1' Cu1' Cu1' 171.0(4) . 3_666 ? 
N4' Cu1' H17C 90.7 . . ? 
C17' Cu1' H17C 113.0 . . ? 
C15' Cu1' H17C 113.0 . . ? 
C16' Cu1' H17C 40.3 . . ? 
O4' Cu1' H17C 35.1 2_756 . ? 
O1' Cu1' H17C 52.5 3_766 . ? 
O2' Cu1' H17C 125.3 1_455 . ? 
O3' Cu1' H17C 141.8 4_465 . ? 
N1' Cu1' H17C 93.4 . . ? 
Cu1' Cu1' H17C 85.5 3_666 . ? 
N4' Cu1' H16B 62.1 . . ? 
C17' Cu1' H16B 113.7 . . ? 
C15' Cu1' H16B 30.9 . . ? 
C16' Cu1' H16B 71.9 . . ? 
O4' Cu1' H16B 122.9 2_756 . ? 
O1' Cu1' H16B 42.5 3_766 . ? 
O2' Cu1' H16B 131.5 1_455 . ? 
O3' Cu1' H16B 50.3 4_465 . ? 
N1' Cu1' H16B 104.0 . . ? 
Cu1' Cu1' H16B 67.1 3_666 . ? 
H17C Cu1' H16B 91.6 . . ? 
N4' Cu1' H16E 79.2 . . ? 
C17' Cu1' H16E 98.9 . . ? 
C15' Cu1' H16E 109.0 . . ? 
C16' Cu1' H16E 30.5 . . ? 
O4' Cu1' H16E 28.9 2_756 . ? 
O1' Cu1' H16E 60.4 3_766 . ? 
O2' Cu1' H16E 114.6 1_455 . ? 
O3' Cu1' H16E 142.9 4_465 . ? 
N1' Cu1' H16E 106.7 . . ? 
Cu1' Cu1' H16E 73.4 3_666 . ? 
H17C Cu1' H16E 14.6 . . ? 
H16B Cu1' H16E 94.1 . . ? 
N4' Cu1' H17F 89.8 . . ? 
C17' Cu1' H17F 34.2 . . ? 
C15' Cu1' H17F 117.3 . . ? 
C16' Cu1' H17F 103.4 . . ? 
O4' Cu1' H17F 70.1 2_756 . ? 
O1' Cu1' H17F 156.1 3_766 . ? 
O2' Cu1' H17F 20.8 1_455 . ? 
O3' Cu1' H17F 109.8 4_465 . ? 
N1' Cu1' H17F 102.4 . . ? 
Cu1' Cu1' H17F 86.5 3_666 . ? 
H17C Cu1' H17F 105.2 . . ? 
H16B Cu1' H17F 147.6 . . ? 
H16E Cu1' H17F 95.9 . . ? 
C3' C2' N1' 109(2) . . ? 
C3' C2' H2B 125.5 . . ? 
N1' C2' H2B 125.5 . . ? 
C1' N2' C3' 105.4(16) . . ? 
C1' N2' C4' 129.4(18) . . ? 
C3' N2' C4' 125.2(19) . . ? 
C1' N1' C2' 108.0(16) . . ? 
C1' N1' Cu1' 121.4(12) . . ? 
C2' N1' Cu1' 130.2(12) . . ? 
C2' C3' N2' 109(2) . . ? 
C2' C3' H3B 125.7 . . ? 
N2' C3' H3B 125.7 . . ? 
N1' C1' N2' 108.2(16) . . ? 
N1' C1' H1B 125.9 . . ? 
N2' C1' H1B 125.9 . . ? 
C5' C4' C9' 120.0 . . ? 
C5' C4' N2' 115.3(10) . . ? 
C9' C4' N2' 124.7(10) . . ? 
C4' C5' C6' 120.0 . . ? 
C4' C5' H5B 120.0 . . ? 
C6' C5' H5B 120.0 . . ? 
C7' C6' C5' 120.0 . . ? 
C7' C6' C10' 120.9(10) . . ? 
C5' C6' C10' 118.9(10) . . ? 
C8' C7' C6' 120.0 . . ? 
C8' C7' H7B 120.0 . . ? 
C6' C7' H7B 120.0 . . ? 
C7' C8' C9' 120.0 . . ? 
C7' C8' C11' 119.7(10) . . ? 
C9' C8' C11' 120.2(10) . . ? 
C8' C9' C4' 120.0 . . ? 
C8' C9' H9B 120.0 . . ? 
C4' C9' H9B 120.0 . . ? 
O1' C10' O2' 126.9(17) . . ? 
O1' C10' C6' 116.8(15) . . ? 
O2' C10' C6' 116.1(15) . . ? 
O4' C11' O3' 126.2(16) . . ? 
O4' C11' C8' 117.6(15) . . ? 
O3' C11' C8' 116.1(15) . . ? 
C10' O1' Cu1' 123.6(12) . 3_766 ? 
C10' O2' Cu1' 121.8(12) . 1_655 ? 
C11' O3' Cu1' 124.2(11) . 4_666 ? 
C11' O4' Cu1' 122.5(11) . 2_746 ? 
O1 Cu1 O4 87.5(2) 3_756 2_746 ? 
O1 Cu1 O2 166.3(2) 3_756 1_455 ? 
O4 Cu1 O2 90.0(2) 2_746 1_455 ? 
O1 Cu1 O3 89.8(2) 3_756 4_465 ? 
O4 Cu1 O3 166.5(2) 2_746 4_465 ? 
O2 Cu1 O3 89.5(2) 1_455 4_465 ? 
O1 Cu1 N1 95.5(2) 3_756 . ? 
O4 Cu1 N1 92.9(2) 2_746 . ? 
O2 Cu1 N1 98.1(2) 1_455 . ? 
O3 Cu1 N1 100.6(2) 4_465 . ? 
O1 Cu1 Cu1 84.27(16) 3_756 3_656 ? 
O4 Cu1 Cu1 83.95(16) 2_746 3_656 ? 
O2 Cu1 Cu1 82.02(16) 1_455 3_656 ? 
O3 Cu1 Cu1 82.58(16) 4_465 3_656 ? 
N1 Cu1 Cu1 176.83(19) . 3_656 ? 
C1 N1 C2 106.5(8) . . ? 
C1 N1 Cu1 124.1(7) . . ? 
C2 N1 Cu1 129.4(5) . . ? 
C1 N2 C3 106.2(8) . . ? 
C1 N2 C4 128.0(9) . . ? 
C3 N2 C4 125.8(8) . . ? 
N1 C1 N2 111.2(9) . . ? 
N1 C1 H1A 124.4 . . ? 
N2 C1 H1A 124.4 . . ? 
C3 C2 N1 108.1(7) . . ? 
C3 C2 H2A 126.0 . . ? 
N1 C2 H2A 126.0 . . ? 
C2 C3 N2 107.9(8) . . ? 
C2 C3 H3A 126.1 . . ? 
N2 C3 H3A 126.1 . . ? 
C5 C4 C9 120.0 . . ? 
C5 C4 N2 121.2(5) . . ? 
C9 C4 N2 118.8(5) . . ? 
C6 C5 C4 120.0 . . ? 
C6 C5 H5A 120.0 . . ? 
C4 C5 H5A 120.0 . . ? 
C5 C6 C7 120.0 . . ? 
C5 C6 C10 120.2(4) . . ? 
C7 C6 C10 119.7(4) . . ? 
C8 C7 C6 120.0 . . ? 
C8 C7 H7A 120.0 . . ? 
C6 C7 H7A 120.0 . . ? 
C7 C8 C9 120.0 . . ? 
C7 C8 C11 120.1(4) . . ? 
C9 C8 C11 119.9(4) . . ? 
C8 C9 C4 120.0 . . ? 
C8 C9 H9A 120.0 . . ? 
C4 C9 H9A 120.0 . . ? 
O1 C10 O2 127.3(7) . . ? 
O1 C10 C6 116.6(6) . . ? 
O2 C10 C6 116.0(6) . . ? 
O4 C11 O3 127.1(7) . . ? 
O4 C11 C8 116.7(6) . . ? 
O3 C11 C8 116.2(6) . . ? 
C10 O1 Cu1 122.2(5) . 3_756 ? 
C10 O2 Cu1 124.0(5) . 1_655 ? 
C11 O3 Cu1 123.4(5) . 4_666 ? 
C11 O4 Cu1 122.9(5) . 2_756 ? 
N4 C17 H17A 107.5 . . ? 
N4 C17 H17B 110.7 . . ? 
H17A C17 H17B 109.5 . . ? 
N4 C17 H17C 110.2 . . ? 
H17A C17 H17C 109.5 . . ? 
H17B C17 H17C 109.5 . . ? 
N4 C17 H16D 81.4 . . ? 
H17A C17 H16D 162.1 . . ? 
H17B C17 H16D 52.7 . . ? 
H17C C17 H16D 80.7 . . ? 
N4 C17 H16E 139.3 . . ? 
H17A C17 H16E 96.2 . . ? 
H17B C17 H16E 91.0 . . ? 
H17C C17 H16E 29.2 . . ? 
H16D C17 H16E 85.8 . . ? 
N4 C17 H16F 85.4 . . ? 
H17A C17 H16F 92.3 . . ? 
H17B C17 H16F 37.8 . . ? 
H17C C17 H16F 146.7 . . ? 
H16D C17 H16F 72.6 . . ? 
H16E C17 H16F 127.0 . . ? 
C15 O6 H17D 55.4 . . ? 
C15 N4 C17 120.8(9) . . ? 
C15 N4 C16 120.2(9) . . ? 
C17 N4 C16 118.9(6) . . ? 
O6 C15 N4 124.6(11) . . ? 
O6 C15 H15 115.7 . . ? 
N4 C15 H15 119.7 . . ? 
O6 C15 H17D 64.3 . . ? 
N4 C15 H17D 116.4 . . ? 
H15 C15 H17D 87.4 . . ? 
O6 C15 H17E 124.2 . . ? 
N4 C15 H17E 110.9 . . ? 
H15 C15 H17E 11.2 . . ? 
H17D C15 H17E 97.8 . . ? 
N4 C16 H16A 111.5 . . ? 
N4 C16 H16B 109.2 . . ? 
H16A C16 H16B 109.5 . . ? 
N4 C16 H16C 107.7 . . ? 
H16A C16 H16C 109.5 . . ? 
H16B C16 H16C 109.5 . . ? 
C12' N3' C13' 121.78(19) . . ? 
C12' N3' C14' 121.72(19) . . ? 
C13' N3' C14' 116.42(17) . . ? 
O5' C12' N3' 121.6(2) . . ? 
O5' C12' H12B 116.4 . . ? 
N3' C12' H12B 121.9 . . ? 
N3' C14' H14D 109.5 . . ? 
N3' C14' H14E 109.5 . . ? 
H14D C14' H14E 109.5 . . ? 
N3' C14' H14F 109.5 . . ? 
H14D C14' H14F 109.5 . . ? 
H14E C14' H14F 109.5 . . ? 
N3' C14' H12A 88.2 . . ? 
H14D C14' H12A 135.2 . . ? 
H14E C14' H12A 102.0 . . ? 
H14F C14' H12A 27.6 . . ? 
N3' C13' H13D 109.5 . . ? 
N3' C13' H13E 109.5 . . ? 
H13D C13' H13E 109.5 . . ? 
N3' C13' H13F 109.5 . . ? 
H13D C13' H13F 109.5 . . ? 
H13E C13' H13F 109.5 . . ? 
O5 C12 H12A 119.0 . . ? 
H12B C14 H14A 160.6 . . ? 
H12B C14 H14B 53.8 . . ? 
H12B C14 H14C 72.2 . . ? 
C15' O6' H16A 40.8 . . ? 
C15' O6' H16B 59.4 . . ? 
H16A O6' H16B 100.2 . . ? 
C15' O6' H16C 83.0 . . ? 
H16A O6' H16C 74.4 . . ? 
H16B O6' H16C 98.2 . . ? 
N4' C16' Cu1' 39(2) . . ? 
N4' C16' H17A 89.0 . . ? 
Cu1' C16' H17A 78.7 . . ? 
N4' C16' H17B 155.4 . . ? 
Cu1' C16' H17B 154.2 . . ? 
H17A C16' H17B 80.8 . . ? 
N4' C16' H17C 93.4 . . ? 
Cu1' C16' H17C 54.2 . . ? 
H17A C16' H17C 70.2 . . ? 
H17B C16' H17C 103.9 . . ? 
N4' C16' H16D 109.4 . . ? 
Cu1' C16' H16D 108.9 . . ? 
H17A C16' H16D 159.1 . . ? 
H17B C16' H16D 85.7 . . ? 
H17C C16' H16D 97.9 . . ? 
N4' C16' H16E 108.7 . . ? 
Cu1' C16' H16E 72.3 . . ? 
H17A C16' H16E 53.1 . . ? 
H17B C16' H16E 82.9 . . ? 
H17C C16' H16E 24.7 . . ? 
H16D C16' H16E 109.5 . . ? 
N4' C16' H16F 110.3 . . ? 
Cu1' C16' H16F 138.0 . . ? 
H17A C16' H16F 71.5 . . ? 
H17B C16' H16F 45.1 . . ? 
H17C C16' H16F 134.1 . . ? 
H16D C16' H16F 109.5 . . ? 
H16E C16' H16F 109.5 . . ? 
N4' C17' Cu1' 44(2) . . ? 
N4' C17' H15 116.9 . . ? 
Cu1' C17' H15 147.9 . . ? 
N4' C17' H17D 109.4 . . ? 
Cu1' C17' H17D 110.2 . . ? 
H15 C17' H17D 100.5 . . ? 
N4' C17' H17E 107.5 . . ? 
Cu1' C17' H17E 137.5 . . ? 
H15 C17' H17E 10.7 . . ? 
H17D C17' H17E 109.5 . . ? 
N4' C17' H17F 111.5 . . ? 
Cu1' C17' H17F 70.5 . . ? 
H15 C17' H17F 108.4 . . ? 
H17D C17' H17F 109.5 . . ? 
H17E C17' H17F 109.5 . . ? 
O6' C15' N4' 124.1(11) . . ? 
O6' C15' Cu1' 120(2) . . ? 
N4' C15' Cu1' 39(2) . . ? 
O6' C15' H16A 74.5 . . ? 
N4' C15' H16A 125.2 . . ? 
Cu1' C15' H16A 162.4 . . ? 
O6' C15' H16B 35.3 . . ? 
N4' C15' H16B 100.9 . . ? 
Cu1' C15' H16B 84.7 . . ? 
H16A C15' H16B 109.8 . . ? 
O6' C15' H15' 118.0 . . ? 
N4' C15' H15' 117.8 . . ? 
Cu1' C15' H15' 108.3 . . ? 
H16A C15' H15' 69.6 . . ? 
H16B C15' H15' 133.0 . . ? 
Cu1' N4' C15' 97(3) . . ? 
Cu1' N4' C16' 90(4) . . ? 
C15' N4' C16' 120.6(10) . . ? 
Cu1' N4' C17' 79(3) . . ? 
C15' N4' C17' 120.2(10) . . ? 
C16' N4' C17' 119.0(6) . . ? 
  
loop_ 
 _geom_torsion_atom_site_label_1 
 _geom_torsion_atom_site_label_2 
 _geom_torsion_atom_site_label_3 
 _geom_torsion_atom_site_label_4 
 _geom_torsion 
 _geom_torsion_site_symmetry_1 
 _geom_torsion_site_symmetry_2 
 _geom_torsion_site_symmetry_3 
 _geom_torsion_site_symmetry_4 
 _geom_torsion_publ_flag 
C3' C2' N1' C1' 6.6(14) . . . . ? 
C3' C2' N1' Cu1' -166.3(9) . . . . ? 
N4' Cu1' N1' C1' 102(9) . . . . ? 
C17' Cu1' N1' C1' -130(3) . . . . ? 
C15' Cu1' N1' C1' 115.6(19) . . . . ? 
C16' Cu1' N1' C1' 10(2) . . . . ? 
O4' Cu1' N1' C1' -39.2(12) 2_756 . . . ? 
O1' Cu1' N1' C1' 48.0(12) 3_766 . . . ? 
O2' Cu1' N1' C1' -132.0(11) 1_455 . . . ? 
O3' Cu1' N1' C1' 138.1(12) 4_465 . . . ? 
Cu1' Cu1' N1' C1' 78(3) 3_666 . . . ? 
N4' Cu1' N1' C2' -86(9) . . . . ? 
C17' Cu1' N1' C2' 42(4) . . . . ? 
C15' Cu1' N1' C2' -72(2) . . . . ? 
C16' Cu1' N1' C2' -178(2) . . . . ? 
O4' Cu1' N1' C2' 132.9(12) 2_756 . . . ? 
O1' Cu1' N1' C2' -139.8(13) 3_766 . . . ? 
O2' Cu1' N1' C2' 40.2(13) 1_455 . . . ? 
O3' Cu1' N1' C2' -49.8(13) 4_465 . . . ? 
Cu1' Cu1' N1' C2' -109(3) 3_666 . . . ? 
N1' C2' C3' N2' -1.2(11) . . . . ? 
C1' N2' C3' C2' -4.4(12) . . . . ? 
C4' N2' C3' C2' 177.8(12) . . . . ? 
C2' N1' C1' N2' -9.4(16) . . . . ? 
Cu1' N1' C1' N2' 164.3(11) . . . . ? 
C3' N2' C1' N1' 8.5(15) . . . . ? 
C4' N2' C1' N1' -173.9(14) . . . . ? 
C1' N2' C4' C5' -45(2) . . . . ? 
C3' N2' C4' C5' 132.6(13) . . . . ? 
C1' N2' C4' C9' 136.9(15) . . . . ? 
C3' N2' C4' C9' -46(2) . . . . ? 
C9' C4' C5' C6' 0.0 . . . . ? 
N2' C4' C5' C6' -178.5(14) . . . . ? 
C4' C5' C6' C7' 0.0 . . . . ? 
C4' C5' C6' C10' 175.0(13) . . . . ? 
C5' C6' C7' C8' 0.0 . . . . ? 
C10' C6' C7' C8' -174.9(13) . . . . ? 
C6' C7' C8' C9' 0.0 . . . . ? 
C6' C7' C8' C11' -176.4(13) . . . . ? 
C7' C8' C9' C4' 0.0 . . . . ? 
C11' C8' C9' C4' 176.4(13) . . . . ? 
C5' C4' C9' C8' 0.0 . . . . ? 
N2' C4' C9' C8' 178.4(15) . . . . ? 
C7' C6' C10' O1' -151.4(12) . . . . ? 
C5' C6' C10' O1' 34(2) . . . . ? 
C7' C6' C10' O2' 24.9(19) . . . . ? 
C5' C6' C10' O2' -150.1(12) . . . . ? 
C7' C8' C11' O4' -152.3(13) . . . . ? 
C9' C8' C11' O4' 31(2) . . . . ? 
C7' C8' C11' O3' 24.3(19) . . . . ? 
C9' C8' C11' O3' -152.2(12) . . . . ? 
O2' C10' O1' Cu1' 7(3) . . . 3_766 ? 
C6' C10' O1' Cu1' -177.6(10) . . . 3_766 ? 
O1' C10' O2' Cu1' -8(3) . . . 1_655 ? 
C6' C10' O2' Cu1' 176.3(10) . . . 1_655 ? 
O4' C11' O3' Cu1' -6(3) . . . 4_666 ? 
C8' C11' O3' Cu1' 177.6(10) . . . 4_666 ? 
O3' C11' O4' Cu1' 5(3) . . . 2_746 ? 
C8' C11' O4' Cu1' -179.0(10) . . . 2_746 ? 
O1 Cu1 N1 C1 -40.9(6) 3_756 . . . ? 
O4 Cu1 N1 C1 46.9(6) 2_746 . . . ? 
O2 Cu1 N1 C1 137.3(6) 1_455 . . . ? 
O3 Cu1 N1 C1 -131.7(6) 4_465 . . . ? 
Cu1 Cu1 N1 C1 44(4) 3_656 . . . ? 
O1 Cu1 N1 C2 143.0(5) 3_756 . . . ? 
O4 Cu1 N1 C2 -129.2(6) 2_746 . . . ? 
O2 Cu1 N1 C2 -38.8(6) 1_455 . . . ? 
O3 Cu1 N1 C2 52.2(6) 4_465 . . . ? 
Cu1 Cu1 N1 C2 -132(3) 3_656 . . . ? 
C2 N1 C1 N2 -3.8(8) . . . . ? 
Cu1 N1 C1 N2 179.4(5) . . . . ? 
C3 N2 C1 N1 3.7(8) . . . . ? 
C4 N2 C1 N1 -176.7(6) . . . . ? 
C1 N1 C2 C3 2.3(7) . . . . ? 
Cu1 N1 C2 C3 178.9(4) . . . . ? 
N1 C2 C3 N2 0.0(6) . . . . ? 
C1 N2 C3 C2 -2.2(7) . . . . ? 
C4 N2 C3 C2 178.2(6) . . . . ? 
C1 N2 C4 C5 40.7(9) . . . . ? 
C3 N2 C4 C5 -139.8(6) . . . . ? 
C1 N2 C4 C9 -136.7(7) . . . . ? 
C3 N2 C4 C9 42.9(8) . . . . ? 
C9 C4 C5 C6 0.0 . . . . ? 
N2 C4 C5 C6 -177.3(6) . . . . ? 
C4 C5 C6 C7 0.0 . . . . ? 
C4 C5 C6 C10 -176.8(6) . . . . ? 
C5 C6 C7 C8 0.0 . . . . ? 
C10 C6 C7 C8 176.8(6) . . . . ? 
C6 C7 C8 C9 0.0 . . . . ? 
C6 C7 C8 C11 177.1(6) . . . . ? 
C7 C8 C9 C4 0.0 . . . . ? 
C11 C8 C9 C4 -177.1(6) . . . . ? 
C5 C4 C9 C8 0.0 . . . . ? 
N2 C4 C9 C8 177.4(6) . . . . ? 
C5 C6 C10 O1 -30.1(9) . . . . ? 
C7 C6 C10 O1 153.1(5) . . . . ? 
C5 C6 C10 O2 150.5(5) . . . . ? 
C7 C6 C10 O2 -26.4(8) . . . . ? 
C7 C8 C11 O4 153.5(6) . . . . ? 
C9 C8 C11 O4 -29.4(9) . . . . ? 
C7 C8 C11 O3 -27.2(8) . . . . ? 
C9 C8 C11 O3 149.9(6) . . . . ? 
O2 C10 O1 Cu1 -3.0(11) . . . 3_756 ? 
C6 C10 O1 Cu1 177.7(4) . . . 3_756 ? 
O1 C10 O2 Cu1 4.6(12) . . . 1_655 ? 
C6 C10 O2 Cu1 -176.1(4) . . . 1_655 ? 
O4 C11 O3 Cu1 4.6(12) . . . 4_666 ? 
C8 C11 O3 Cu1 -174.6(4) . . . 4_666 ? 
O3 C11 O4 Cu1 -2.6(12) . . . 2_756 ? 
C8 C11 O4 Cu1 176.7(4) . . . 2_756 ? 
C17 N4 C15 O6 180(3) . . . . ? 
C16 N4 C15 O6 2(3) . . . . ? 
C13' N3' C12' O5' 0(2) . . . . ? 
C14' N3' C12' O5' -176.4(16) . . . . ? 
C17' Cu1' C16' N4' -47.2(18) . . . . ? 
C15' Cu1' C16' N4' 37.4(13) . . . . ? 
O4' Cu1' C16' N4' -131(2) 2_756 . . . ? 
O1' Cu1' C16' N4' 112(2) 3_766 . . . ? 
O2' Cu1' C16' N4' -60(2) 1_455 . . . ? 
O3' Cu1' C16' N4' 41(2) 4_465 . . . ? 
N1' Cu1' C16' N4' 161(2) . . . . ? 
Cu1' Cu1' C16' N4' -7(3) 3_666 . . . ? 
C15' Cu1' C17' N4' -37.5(11) . . . . ? 
C16' Cu1' C17' N4' 42.1(16) . . . . ? 
O4' Cu1' C17' N4' 96.1(14) 2_756 . . . ? 
O1' Cu1' C17' N4' 16(3) 3_766 . . . ? 
O2' Cu1' C17' N4' -163(4) 1_455 . . . ? 
O3' Cu1' C17' N4' -72.6(13) 4_465 . . . ? 
N1' Cu1' C17' N4' -167(3) . . . . ? 
Cu1' Cu1' C17' N4' 8(2) 3_666 . . . ? 
N4' Cu1' C15' O6' 109(3) . . . . ? 
C17' Cu1' C15' O6' 157(2) . . . . ? 
C16' Cu1' C15' O6' 67(3) . . . . ? 
O4' Cu1' C15' O6' 79(3) 2_756 . . . ? 
O1' Cu1' C15' O6' 11(2) 3_766 . . . ? 
O2' Cu1' C15' O6' 180(3) 1_455 . . . ? 
O3' Cu1' C15' O6' -107(4) 4_465 . . . ? 
N1' Cu1' C15' O6' -66(3) . . . . ? 
Cu1' Cu1' C15' O6' 107(3) 3_666 . . . ? 
C17' Cu1' C15' N4' 47.5(18) . . . . ? 
C16' Cu1' C15' N4' -42(2) . . . . ? 
O4' Cu1' C15' N4' -30(3) 2_756 . . . ? 
O1' Cu1' C15' N4' -98(2) 3_766 . . . ? 
O2' Cu1' C15' N4' 71(2) 1_455 . . . ? 
O3' Cu1' C15' N4' 144(3) 4_465 . . . ? 
N1' Cu1' C15' N4' -175(3) . . . . ? 
Cu1' Cu1' C15' N4' -2(3) 3_666 . . . ? 
C17' Cu1' N4' C15' -119.5(11) . . . . ? 
C16' Cu1' N4' C15' 120.9(12) . . . . ? 
O4' Cu1' N4' C15' 158.4(19) 2_756 . . . ? 
O1' Cu1' N4' C15' 71.3(18) 3_766 . . . ? 
O2' Cu1' N4' C15' -111(2) 1_455 . . . ? 
O3' Cu1' N4' C15' -20.9(18) 4_465 . . . ? 
N1' Cu1' N4' C15' 17(10) . . . . ? 
Cu1' Cu1' N4' C15' 166(18) 3_666 . . . ? 
C17' Cu1' N4' C16' 119.6(10) . . . . ? 
C15' Cu1' N4' C16' -120.9(12) . . . . ? 
O4' Cu1' N4' C16' 37.5(17) 2_756 . . . ? 
O1' Cu1' N4' C16' -49.6(16) 3_766 . . . ? 
O2' Cu1' N4' C16' 127.9(18) 1_455 . . . ? 
O3' Cu1' N4' C16' -141.8(17) 4_465 . . . ? 
N1' Cu1' N4' C16' -104(9) . . . . ? 
Cu1' Cu1' N4' C16' 45(17) 3_666 . . . ? 
C15' Cu1' N4' C17' 119.5(11) . . . . ? 
C16' Cu1' N4' C17' -119.6(10) . . . . ? 
O4' Cu1' N4' C17' -82(2) 2_756 . . . ? 
O1' Cu1' N4' C17' -169.2(19) 3_766 . . . ? 
O2' Cu1' N4' C17' 8(2) 1_455 . . . ? 
O3' Cu1' N4' C17' 99(2) 4_465 . . . ? 
N1' Cu1' N4' C17' 136(10) . . . . ? 
Cu1' Cu1' N4' C17' -74(17) 3_666 . . . ? 
O6' C15' N4' Cu1' -96(4) . . . . ? 
O6' C15' N4' C16' -2(3) . . . . ? 
Cu1' C15' N4' C16' 94(4) . . . . ? 
O6' C15' N4' C17' -177(3) . . . . ? 
Cu1' C15' N4' C17' -81(4) . . . . ? 
Cu1' C16' N4' C15' -98(4) . . . . ? 
Cu1' C16' N4' C17' 77(4) . . . . ? 
Cu1' C17' N4' C15' 91(4) . . . . ? 
Cu1' C17' N4' C16' -84(4) . . . . ? 
  
_diffrn_measured_fraction_theta_max    0.977 
_diffrn_reflns_theta_full              59.98 
_diffrn_measured_fraction_theta_full   0.977 
_refine_diff_density_max    0.917 
_refine_diff_density_min   -0.975 
_refine_diff_density_rms    0.109 


_shelx_hkl_file
;
   0   0  -3-35.0127 62.3124   3
   0   0  -4 195526. 2240.45   3
   0   0  -5-53.1626 87.3105   3
   0   0  -6 2445.73 317.399   3
   0   0  -7-19.5848 55.2590   3
   0   0  -8 54361.1 1373.38   7
   0   0  -8 52191.0 1574.24   5
   0   0  -8 53308.6 1739.23   3
   0   0  -9 182.328 121.107   7
   0   0  -9-30.5675 147.898   5
   0   0 -10 1294.86 242.015   7
   0   0 -10 1653.93 343.434   5
   0   0 -11 61.9044 118.035   5
   0   0 -12 1213.64 355.577   5
   0   0 -13 700.466 284.361   5
   0   0 -14 1288.22 333.932   5
   0   0 -15-117.118 187.819   5
   0   1   0 13.4648 36.6718   3
   0   1  -1 25978.7 695.890   3
   0   1  -2 78787.9 1175.43   3
   0   1  -3 1110.29 200.570   3
   0   1  -4 197198. 2439.68   3
   0   1  -5 246.636 135.580   3
   0   1  -6 24502.1 1050.94   3
   0  -1  -6 24850.9 960.568   3
   0  -1  -7 1994.23 305.585   3
   0   1  -7 1800.14 345.191   3
   0   1  -8 3807.54 437.612   5
   0   1  -8 4363.43 389.843   7
   0  -1  -8 3526.60 360.461   7
   0  -1  -8 3394.60 403.244   5
   0   1  -8 4003.07 503.766   3
   0   1  -9 220.591 193.498   5
   0  -1  -9 296.024 152.047   7
   0  -1  -9 472.964 191.321   5
   0  -1 -10 6914.28 717.852   5
   0  -1 -10 8678.96 655.915   7
   0   1 -10 7520.85 742.716   5
   0  -1 -11 367.685 157.414   7
   0  -1 -11 501.617 266.839   5
   0   1 -11 535.607 239.926   5
   0  -1 -12 4425.22 626.388   5
   0   1 -12 3488.72 578.054   5
   0   1 -13 296.805 190.646   5
   0  -1 -13 357.422 165.953   5
   0   1 -14 2396.79 429.094   5
   0  -1 -14 1778.80 383.879   5
   0   1 -15 1141.33 311.734   5
   0  -1 -15 94.0026 134.797   5
   0   2   0 62942.9 1156.91   3
   0   2  -1 22.2112 62.6136   3
   0  -2   1 10.1647 21.1369   2
   0   2  -2 220316. 2503.37   3
   0   2  -3 18145.9 857.464   3
   0   2  -4 73461.4 1708.40   3
   0   2  -5 11766.9 777.473   3
   0   2  -6 49442.5 1648.49   3
   0   2  -7 8451.20 784.601   3
   0  -2  -7 7427.44 594.429   3
   0   2  -8 43.2906 149.112   3
   0  -2  -8 275.382 162.925   5
   0  -2  -8 175.379 109.270   7
   0   2  -8 375.027 159.100   5
   0  -2  -9 257.764 219.368   5
   0  -2  -9 177.863 149.301   7
   0   2  -9 310.456 185.386   5
   0  -2 -10 871.838 280.291   5
   0   2 -10 1320.99 308.821   5
   0  -2 -10 1360.09 285.493   7
   0   2 -11 2421.95 487.009   5
   0  -2 -11 2721.46 492.232   5
   0  -2 -11 2099.88 382.844   7
   0  -2 -12 1467.36 292.116   7
   0   2 -12 1640.95 385.786   5
   0  -2 -12 2002.84 414.650   5
   0  -2 -13 2238.49 500.863   5
   0   2 -13 3282.78 546.592   5
   0  -2 -14 991.308 245.283   5
   0   2 -14 1406.80 333.641   5
   0  -2 -15 856.958 235.205   5
   0   2 -15 894.557 242.128   5
   0   3   0 93.8387 104.247   3
   0   3  -1 4075.79 420.965   3
   0   3  -2 34855.2 1202.96   3
   0   3  -3 593.026 205.675   3
   0   3  -4 64127.1 1814.04   3
   0   3  -5 8083.21 715.471   3
   0   3  -6 112887. 2748.55   3
   0   3  -7 1277.19 367.276   3
   0  -3  -7 1427.76 247.417   6
   0   3  -8 32883.4 1679.48   3
   0  -3  -8 31088.2 1190.89   5
   0   3  -8 32519.5 1287.57   5
   0  -3  -8 32957.8 1177.37   6
   0  -3  -9 359.792 178.051   7
   0  -3  -9 231.219 212.975   5
   0   3  -9 692.386 245.194   5
   0   3  -9 558.067 241.094   3
   0  -3 -10 7735.19 710.557   5
   0   3 -10 7615.35 749.495   5
   0  -3 -10 7756.91 643.422   7
   0  -3 -11 2041.88 424.080   5
   0   3 -11 1787.57 394.038   5
   0  -3 -11 2270.63 407.705   7
   0  -3 -12 31651.8 1511.31   5
   0   3 -12 29648.2 1539.66   5
   0  -3 -12 31242.2 1364.51   7
   0  -3 -13 300.532 101.039   7
   0  -3 -13 184.350 142.951   5
   0   3 -13 308.772 196.691   5
   0  -3 -14 9381.88 749.365   5
   0   3 -14 9790.11 814.535   5
   0   3 -15-394.413 177.788   5
   0   4   0 31910.9 1184.32   3
   0  -4   1 136.841 64.4789   2
   0   4  -1 333.171 157.873   3
   0   4  -2 32590.6 1326.57   3
   0   4  -3 963.644 272.453   3
   0   4  -4 3899.11 514.803   3
   0   4  -5 25888.1 1417.20   3
   0   4  -6 9926.40 906.211   3
   0  -4  -7 4816.69 472.554   6
   0   4  -7 5255.00 724.520   3
   0   4  -8 1454.97 284.305   5
   0  -4  -8 1815.46 298.101   6
   0   4  -8 1992.73 452.859   3
   0  -4  -9 3620.84 474.644   6
   0   4  -9 3214.97 614.117   3
   0   4 -10 7735.80 732.300   5
   0  -4 -10 8737.78 690.003   7
   0  -4 -10 7921.65 701.719   5
   0  -4 -11 4252.10 542.500   7
   0  -4 -11 4361.50 573.733   5
   0   4 -12 2347.43 416.711   5
   0  -4 -12 2330.04 377.836   7
   0   4 -13 3873.73 554.277   5
   0  -4 -13 3072.16 455.498   7
   0   4 -14 2348.34 392.064   5
   0   5  -1 7137.30 740.577   3
   0   5  -2 376.578 176.269   3
   0   5  -3 574.497 297.666   3
   0   5  -4 1113.33 299.026   3
   0   5  -5 1678.08 421.538   3
   0   5  -6 29718.8 1704.09   3
   0  -5  -6 31168.0 1087.93   6
   0   5  -7 2836.68 600.284   3
   0  -5  -7 2616.69 365.485   6
   0   5  -8 26048.9 1158.23   5
   0  -5  -8 27132.9 1165.76   6
   0   5  -8 23360.8 1636.51   3
   0   5  -9 1361.89 311.925   5
   0  -5  -9 1164.61 315.836   6
   0   5 -10 20430.5 1161.17   5
   0  -5 -10 21880.4 1125.82   7
   0   5 -11 171.109 126.891   5
   0  -5 -11 144.844 163.693   7
   0   5 -12 4463.52 555.046   5
   0  -5 -12 4322.57 510.779   7
   0  -5 -13 77.6301 96.8936   7
   0   5 -13-260.916 156.475   5
   0   5 -14 1511.42 299.291   5
   0  -5 -14 1956.32 297.416   7
   0   6  -1 309.280 195.089   3
   0   6  -2 20989.7 1324.69   3
   0   6  -3 1519.78 432.883   3
   0   6  -4 45241.6 2093.11   3
   0  -6  -4 46874.7 1286.29   6
   0  -6   4 47164.1 1277.06   9
   0  -6   5 157.161 86.8689   9
   0  -6  -5 169.019 115.265   6
   0   6  -5-39.8035 106.655   3
   0   6  -6 72646.4 2863.76   3
   0  -6   6 72393.3 1710.49   9
   0  -6  -6 70566.5 1755.37   6
   0   6  -7 1778.67 497.243   3
   0  -6  -7 1735.23 327.054   6
   0  -6   7 1522.86 271.803   9
   0  -6   8 4296.10 451.410   9
   0  -6  -8 4395.37 491.694   6
   0  -6   9 1275.51 272.922   9
   0  -6  -9 1307.42 312.306   6
   0  -6 -10 19.6117 94.6363   6
   0  -6 -10-140.614 107.424   7
   0  -6 -11 378.599 187.088   7
   0  -6 -12 2389.25 362.453   7
   0  -6 -13 468.246 159.342   7
   0  -7   0-86.2807 96.2936   4
   0  -7  -1 1168.07 226.890   4
   0  -7   1 1787.11 291.307   9
   0  -7  -2 5054.67 432.559   4
   0  -7   2 5007.33 450.812   9
   0   7  -2 4780.49 696.897   3
   0  -7  -3 7379.52 577.035   4
   0  -7   3 8868.25 635.168   9
   0   7  -4 5640.78 807.879   3
   0  -7   4 6037.17 505.368   9
   0  -7  -4 5269.91 471.219   6
   0  -7   5 9362.44 669.725   9
   0   7  -5 10838.8 1214.17   3
   0  -7  -5 9382.25 700.850   6
   0   7  -6 748.474 326.620   3
   0  -7   6 351.587 146.000   9
   0  -7  -6 537.006 180.086   6
   0  -7  -7 2749.75 421.123   6
   0  -7   7 2315.49 355.884   9
   0  -7   8 102.453 75.7924   9
   0  -7  -8 741.050 277.957   6
   0  -7  -9 380.087 184.189   6
   0  -7 -10 3152.07 451.716   6
   0  -7 -11 378.152 187.405   7
   0  -7 -12 1212.47 258.908   7
   0  -7 -13 439.138 141.618   7
   0  -8   0 12551.8 737.634   4
   0  -8   1-36.6094 99.9919   4
   0  -8  -1 181.882 116.974   4
   0  -8   2 30862.7 1214.90   9
   0  -8  -2 29418.4 1165.01   4
   0  -8   3 110.292 105.877   9
   0   8  -4 49771.5 2532.60   3
   0  -8   4 45677.8 1523.69   9
   0  -8  -4 45169.2 1496.54   6
   0  -8  -5 249.573 160.082   6
   0  -8   5 345.473 144.178   9
   0  -8   6-27.7457 84.2101   9
   0  -8  -6 131.861 124.681   6
   0  -8   7 420.191 168.530   9
   0  -8  -7 518.157 186.752   6
   0  -8   8 554.733 178.872   9
   0  -8  -8 349.704 145.100   6
   0  -8  -9 1378.03 346.005   6
   0  -8 -10 82.9198 165.201   6
   0  -8 -11 1344.62 288.587   7
   0  -8 -12 499.743 163.897   7
   0  -9   0 55.6070 103.331   4
   0  -9  -1 536.872 222.181   4
   0  -9   1 677.938 226.377   4
   0  -9  -2 3202.16 417.931   4
   0  -9   2 3113.20 410.820   4
   0  -9  -3 1759.90 341.138   6
   0  -9   3 1319.59 309.731   9
   0  -9   4 7941.09 673.916   9
   0  -9  -4 7189.76 625.178   6
   0  -9  -5 163.911 121.962   6
   0  -9   5 142.603 137.561   9
   0  -9  -6 7622.69 669.344   6
   0  -9   6 7403.98 648.974   9
   0  -9  -7 107.899 139.898   6
   0  -9   7 0.98482 88.0174   9
   0  -9   8 18968.2 982.524   9
   0  -9  -8 18550.0 1039.82   6
   0  -9  -9 5.84824 85.0291   6
   0  -9 -10 5227.79 516.135   6
   0  -9 -10 5740.69 539.052   7
   0  -9 -11 158.686 110.860   7
   0 -10   0 1173.37 253.642   4
   0 -10  -1 340.375 181.258   4
   0 -10   1 199.444 96.9878   4
   0 -10   2 621.702 177.944   4
   0 -10  -3 2597.40 431.887   6
   0 -10   3 2373.12 400.489   4
   0 -10  -4 4247.29 490.947   6
   0 -10  -5 135.944 152.331   6
   0 -10  -6 1082.00 277.281   6
   0 -10  -7 1447.72 334.954   6
   0 -10  -8 480.095 193.225   6
   0 -10  -9 1357.45 280.249   6
   0 -10 -10 2172.47 301.792   7
   0 -11   0-95.8987 95.6632   4
   0 -11   1 723.052 224.056   4
   0 -11   2 8840.78 699.504   4
   0 -11  -2 8743.88 706.889   6
   0 -11  -3 324.596 187.657   6
   0 -11   3 206.061 138.466   4
   0 -11   4-292.851 135.293   4
   0 -11  -4 264.703 144.250   6
   0 -11  -5-219.446 92.5750   6
   0 -11   5 104.645 98.5384   4
   0 -11  -6 633.072 177.441   6
   0 -11  -7 139.841 104.859   6
   0 -11  -8 5166.33 458.838   6
   0 -12  -1 169.170 162.552   6
   0 -12  -2 5234.31 523.725   6
   0 -12  -3 261.590 137.434   6
   0 -12  -4 1911.92 294.225   6
   0 -12  -5-139.907 88.6415   6
   0 -12  -6 1619.71 255.104   6
   0 -13   0 676.791 198.503   6
   0 -13   1 677.129 203.582   6
   0 -13  -1 982.587 232.770   6
   0 -13  -2 1259.72 218.444   6
   1   0 -15 423.229 204.954   5
   1   0 -14-106.021 138.292   5
   1   0 -13 81.8682 167.897   5
   1   0 -12 10865.3 956.455   5
   1   0 -11 245.224 171.883   5
   1   0 -10 18998.4 1112.14   5
   1   0 -10 20047.1 951.354   7
   1   0  -9-13.3991 83.9467   5
   1   0  -9 2.44617 77.8258   7
   1   0  -8 13908.9 673.058   7
   1   0  -8 13039.4 777.342   5
   1   0  -7 11.2729 84.2669   3
   1   0  -6 9626.28 540.798   3
   1   0  -5 27.0462 49.7475   3
   1   0  -4 637173. 3222.55   3
   1   0  -3-8.68956 31.7814   3
   1   0  -2 184344. 1427.95   1
   1   0  -2 181003. 1556.66   2
   1   0  -2 189410. 1040.14   3
   1   0   1 2.02134 19.8170   1
   1   0   2 221565. 1061.52   1
  -1   0  -4 10334.6 611.524   3
  -1   0  -5 5.59099 75.1340   3
  -1   0  -6 3143.63 400.449   3
  -1   0  -7-13.5318 72.2278   3
  -1   0  -8 13415.7 842.227   5
  -1   0  -8 13720.0 700.330   7
  -1   0  -8 14250.5 1000.49   3
  -1   0  -9-142.152 131.902   7
  -1   0  -9-54.9581 155.555   5
  -1   0 -10 1264.56 332.294   5
  -1   0 -11 71.0184 146.994   5
  -1   0 -12 2504.39 478.651   5
  -1   0 -13 54.7076 153.171   5
  -1   0 -14 7110.94 714.530   5
  -1   0 -15 50.1774 91.9054   5
   1  -1 -15-40.6695 103.393   5
   1   1 -15-91.8922 103.461   5
   1  -1 -14 2612.18 469.909   5
   1   1 -14 2721.56 497.326   5
   1  -1 -13 367.600 263.562   5
   1   1 -13 141.458 138.545   5
   1  -1 -12 1225.04 266.102   7
   1  -1 -12 1268.62 324.404   5
   1   1 -12 1218.12 343.715   5
   1   1 -11 650.279 293.499   5
   1  -1 -11-9.73003 100.662   7
   1  -1 -11 362.649 237.960   5
   1  -1 -10 2159.24 309.876   7
   1   1 -10 2755.56 432.029   5
   1  -1 -10 1831.13 351.141   5
   1   1  -9 6387.66 624.985   5
   1  -1  -9 4854.61 478.900   7
   1  -1  -9 6122.25 605.936   5
   1  -1  -8 56365.1 1358.58   7
   1   1  -8 53985.9 1334.04   7
   1   1  -8 53919.5 1571.53   5
   1   1  -7 2386.43 363.564   3
   1   1  -7 3007.87 389.219   2
   1   1  -6 1722.32 232.146   2
   1   1  -6 1983.69 283.647   3
   1  -1  -6 2141.40 236.737   3
   1   1  -5 1175.06 232.954   3
   1   1  -5 1165.58 210.894   2
   1  -1  -5 788.149 128.116   1
   1  -1  -5 916.889 162.124   3
   1  -1  -4 8628.54 345.189   3
   1   1  -4 8204.90 402.785   2
   1  -1  -4 8307.59 353.512   1
   1   1  -4 8695.31 487.239   3
   1   1  -3 483.174 153.021   3
   1   1  -3 599.566 108.514   2
   1   1  -2 73021.7 792.576   2
   1   1  -2 71891.0 1089.62   3
  -1   1   1 12448.6 324.006   3
  -1   1   0 8646.71 322.775   3
   1  -1   0 7873.42 287.299   2
  -1   1  -1 5970.71 372.473   3
  -1   1  -2 76895.1 1392.41   3
  -1   1  -3 6267.45 485.713   3
  -1   1  -4 1292.23 239.039   3
  -1   1  -5 218.655 121.835   3
  -1  -1  -6 36617.5 1351.81   3
  -1   1  -6 36982.2 1439.14   3
  -1  -1  -7 142.633 123.987   3
  -1   1  -7 142.048 131.437   5
  -1   1  -7 245.313 151.617   3
  -1  -1  -8 813.924 228.738   5
  -1  -1  -8 557.122 150.108   7
  -1   1  -8 500.428 205.550   3
  -1  -1  -8 293.222 132.701   3
  -1   1  -8 351.489 199.247   5
  -1  -1  -9 1329.87 339.473   5
  -1   1  -9 1070.71 349.022   3
  -1   1  -9 1727.63 375.450   5
  -1  -1  -9 1485.60 291.244   7
  -1   1 -10 4361.62 579.557   5
  -1  -1 -10 4423.22 481.001   7
  -1  -1 -10 4540.24 567.856   5
  -1  -1 -11 881.774 319.505   5
  -1  -1 -11 568.832 214.244   7
  -1   1 -11 501.511 289.311   5
  -1   1 -12 544.103 262.694   5
  -1  -1 -12 1003.51 335.798   5
  -1  -1 -13 844.897 290.317   5
  -1   1 -13 765.667 313.634   5
  -1  -1 -14 104.834 95.7247   5
  -1   1 -14 290.795 213.242   5
   1  -2 -15 698.855 247.225   5
   1   2 -15 831.194 287.521   5
   1  -2 -14 142.877 159.080   5
   1   2 -14 98.6401 154.692   5
   1  -2 -13 1345.43 304.755   7
   1   2 -13 1663.59 456.316   5
   1  -2 -13 1581.57 383.442   5
   1   2 -12-42.5245 128.282   5
   1  -2 -12 70.7636 138.881   7
   1  -2 -12 33.6395 105.499   5
   1  -2 -11 1923.94 355.982   7
   1   2 -11 2847.56 538.628   5
   1  -2 -11 2379.07 444.900   5
   1  -2 -10 6992.16 652.659   5
   1  -2 -10 7513.95 608.217   7
   1   2 -10 7250.68 713.492   5
   1  -2 -10 6051.47 756.902   2
   1   2  -9 4283.83 555.738   5
   1  -2  -9 3413.49 418.007   7
   1  -2  -9 3336.54 469.897   5
   1   2  -8 37706.9 1356.54   5
   1   2  -8 38942.2 1583.16   3
   1  -2  -8 39602.0 1235.05   6
   1  -2  -8 40032.9 1166.46   7
   1   2  -7 2685.34 410.073   3
   1   2  -6 7147.77 594.197   3
   1  -2  -6 8081.25 451.221   3
   1   2  -5 131.908 94.7695   3
   1   2  -5 89.9671 54.3930   2
   1   2  -4 147253. 2328.25   3
   1   2  -4 147582. 1179.56   2
   1   2  -3 4221.03 405.843   3
   1   2  -2 198135. 2343.97   3
   1   2  -1 157.517 97.8091   3
   1  -2  -1 149.822 72.0596   2
  -1   2   1 162.236 73.4598   3
   1  -2   0 341754. 2164.45   2
  -1   2   0 359940. 2796.40   3
  -1   2  -1 1401.51 236.802   3
  -1   2  -2 8504.82 528.061   3
  -1   2  -3 33540.7 1166.37   3
  -1   2  -4 41380.9 1363.67   3
  -1   2  -5 15731.8 951.586   3
  -1   2  -6 48137.8 1741.93   3
  -1   2  -7 1518.00 382.323   3
  -1  -2  -7 1538.95 258.875   7
  -1   2  -7 1987.81 347.101   5
  -1  -2  -7 1433.16 301.595   3
  -1  -2  -7 2118.38 322.725   5
  -1   2  -8 1075.84 286.563   3
  -1  -2  -8 1169.77 224.790   7
  -1  -2  -8 879.222 218.217   5
  -1   2  -8 1277.63 279.331   5
  -1   2  -9 3201.32 551.804   3
  -1  -2  -9 2896.50 496.257   5
  -1  -2  -9 2564.56 381.307   7
  -1   2  -9 3598.09 527.791   5
  -1  -2 -10 20847.6 1227.56   5
  -1   2 -10 20933.5 1260.26   5
  -1  -2 -10 20096.6 1021.07   7
  -1   2 -11 2752.88 518.519   5
  -1  -2 -11 2399.95 479.057   5
  -1  -2 -11 2159.51 378.023   7
  -1  -2 -12 2106.31 444.126   5
  -1   2 -12 2166.45 450.072   5
  -1  -2 -12 2404.15 371.335   7
  -1  -2 -13 53.4520 119.019   5
  -1   2 -13 281.742 190.606   5
  -1  -2 -14 5050.73 579.341   5
  -1   2 -14 5652.95 628.666   5
   1   3 -15 82.4635 110.887   5
   1   3 -14 8969.38 815.253   5
   1  -3 -14 8667.73 725.388   5
   1   3 -13 158.766 118.472   5
   1  -3 -13 144.786 111.485   5
   1  -3 -13 472.566 183.068   7
   1  -3 -12 24158.5 1295.95   5
   1  -3 -12 25826.2 1248.06   7
   1   3 -12 24677.4 1411.90   5
   1  -3 -11 249.512 198.314   5
   1  -3 -11 338.418 196.199   7
   1   3 -11 385.688 233.944   5
   1  -3 -10 18134.0 963.626   7
   1   3 -10 16835.7 1110.59   5
   1  -3 -10 16551.6 977.719   5
   1  -3 -10 18062.2 1349.65   2
   1   3  -9 202.781 128.539   5
   1  -3  -9 122.742 123.122   5
   1  -3  -9 84.7826 75.2336   7
   1  -3  -9-51.9433 79.1214   6
   1   3  -8 3650.84 436.097   5
   1  -3  -8 2926.09 349.866   5
   1   3  -8 3880.18 545.376   3
   1  -3  -8 3780.19 394.987   6
   1   3  -7-9.90009 105.332   3
   1   3  -6-22.7891 129.511   3
   1   3  -5 2166.17 382.586   3
   1   3  -4 559.887 190.466   3
   1   3  -3 11257.8 838.271   3
   1   3  -2 32988.8 1157.79   3
   1   3  -1 4781.01 462.221   3
   1  -3  -1 3591.48 304.392   2
  -1   3   1 4513.19 401.399   3
   1  -3   0 124.409 58.8832   2
  -1   3   0 281.778 130.501   3
   1  -3   1 2070.21 175.141   2
  -1   3  -1 2119.64 341.465   3
  -1   3  -2 54353.9 1514.61   3
  -1   3  -3 461.014 172.574   3
  -1   3  -4 165470. 3043.03   3
  -1   3  -5 17348.0 1106.55   3
  -1   3  -6 28394.3 1455.72   3
  -1   3  -7 1168.95 323.018   3
  -1  -3  -7 1128.36 228.183   6
  -1  -3  -7 1170.96 247.114   5
  -1   3  -7 1574.73 297.340   5
  -1  -3  -8 43270.4 1491.23   5
  -1   3  -8 44604.6 1578.26   5
  -1  -3  -8 44841.9 1367.11   7
  -1   3  -8 45291.9 2095.45   3
  -1   3  -9 1386.79 340.090   5
  -1   3  -9 676.956 272.935   3
  -1  -3  -9 1480.07 299.169   7
  -1  -3  -9 1388.38 342.714   5
  -1  -3 -10 27894.3 1227.54   7
  -1  -3 -10 27991.1 1401.49   5
  -1   3 -10 28456.4 1448.77   5
  -1  -3 -11 1808.41 419.066   5
  -1  -3 -11 1648.56 345.877   7
  -1   3 -11 2441.72 494.701   5
  -1  -3 -12 8224.13 680.641   7
  -1   3 -12 8407.17 826.071   5
  -1  -3 -12 8199.73 798.890   5
  -1   3 -13-115.256 99.5927   5
  -1  -3 -13 47.0278 96.1039   5
  -1   3 -14 656.545 221.968   5
  -1  -3 -14 704.865 202.074   5
   1   4 -15 1904.45 336.203   5
   1  -4 -14 403.605 195.417   7
   1   4 -14 189.696 119.262   5
   1   4 -13 4482.11 632.416   5
   1  -4 -13 3525.48 482.017   7
   1   4 -12 1601.42 345.807   5
   1  -4 -12 1712.97 331.655   7
   1   4 -11 4835.72 653.263   5
   1  -4 -11 4241.68 520.852   7
   1  -4 -10 3959.19 510.152   6
   1  -4 -10 4451.60 492.598   7
   1   4 -10 4405.71 583.088   5
   1  -4  -9 909.558 237.762   6
   1   4  -9 808.107 230.049   5
   1   4  -8 8044.82 859.434   3
   1   4  -8 9211.24 681.730   5
   1  -4  -8 9235.78 649.984   6
   1   4  -7-86.7046 121.253   3
   1  -4  -7 55.4403 92.2945   6
   1   4  -6 13409.2 1014.10   3
   1   4  -5 617.823 236.891   3
   1   4  -4 2131.70 381.976   3
   1   4  -3 4579.06 534.028   3
   1   4  -2 31990.1 1291.14   3
  -1   4   1 1362.68 263.008   3
   1  -4  -1 1284.46 246.571   2
  -1   4   0 10258.0 682.136   3
   1  -4   0 9999.79 479.598   2
   1  -4   1 13227.2 483.990   2
  -1   4  -1 13910.2 902.815   3
  -1   4  -2 5347.13 558.599   3
  -1   4  -3 10745.6 873.891   3
  -1   4  -4 13322.4 976.081   3
  -1   4  -5 8462.82 864.713   3
  -1   4  -6 15922.6 1197.22   3
  -1  -4  -7 7788.91 597.606   5
  -1  -4  -7 7629.94 571.183   6
  -1   4  -7 8975.40 994.816   3
  -1  -4  -8 862.707 209.442   5
  -1   4  -8 906.388 253.539   5
  -1  -4  -8 620.905 196.386   6
  -1   4  -8 1074.42 343.695   3
  -1   4  -9 5189.70 833.224   3
  -1  -4  -9 5725.38 620.138   5
  -1  -4  -9 5808.90 578.956   7
  -1   4 -10 611.087 244.840   5
  -1  -4 -10 644.038 209.921   7
  -1  -4 -10 1050.47 259.513   5
  -1   4 -11 4427.32 605.036   5
  -1  -4 -11 3513.74 483.676   7
  -1  -4 -11 3119.59 489.456   5
  -1  -4 -12 528.097 177.656   7
  -1  -4 -12 585.979 211.182   5
  -1  -4 -13 542.262 218.314   7
  -1   4 -13 874.567 231.897   5
  -1   4 -14 2226.85 357.203   5
   1  -5 -14 9371.09 672.169   7
   1   5 -14 8176.88 695.108   5
   1  -5 -13 145.785 135.668   7
   1   5 -13 75.2570 121.758   5
   1   5 -12 3114.41 468.522   5
   1  -5 -12 3448.34 462.296   7
   1   5 -11 7081.28 734.087   5
   1  -5 -11 5142.75 580.279   7
   1  -5 -10 4653.75 512.133   7
   1  -5 -10 4169.89 507.062   6
   1   5 -10 4519.00 546.999   5
   1   5  -9 783.075 308.529   3
   1  -5  -9 1396.82 303.226   6
   1   5  -9 1511.86 304.733   5
   1   5  -8 54.1125 137.211   5
   1  -5  -8 175.542 125.438   6
   1   5  -8-171.499 210.964   3
   1   5  -7 4138.37 449.441   5
   1  -5  -7 3337.61 428.245   6
   1   5  -7 3705.16 631.241   3
   1   5  -6 19320.9 1326.32   3
   1  -5  -6 21281.9 898.356   6
   1   5  -5 3880.65 625.974   3
   1   5  -4 43.2420 133.649   3
   1   5  -3 15989.9 1130.18   3
   1   5  -2 25.5103 132.159   3
   1  -5  -1 895.871 205.756   2
  -1   5   1 1254.11 306.704   3
   1  -5   0 89.9837 59.4210   2
  -1   5   0 90.9692 97.5129   3
  -1   5  -1 6998.74 716.488   3
  -1   5  -2 1190.93 315.313   3
  -1   5  -3 715.363 285.781   3
  -1   5  -4 41098.1 1874.70   3
  -1   5  -5 897.955 351.190   3
  -1   5  -6 53793.6 2387.94   3
  -1  -5  -6 55355.5 1452.35   6
  -1   5  -7 562.645 303.587   3
  -1  -5  -7 372.347 149.686   6
  -1  -5  -8 12077.9 787.777   6
  -1   5  -8 12339.7 1220.30   3
  -1   5  -9 535.322 242.816   5
  -1   5 -10 9068.28 782.591   5
  -1  -5 -10 9827.81 751.837   7
  -1  -5 -11 183.334 113.189   7
  -1   5 -11 246.389 141.343   5
  -1  -5 -12 6014.20 573.901   7
  -1   5 -12 4691.27 554.101   5
  -1  -5 -13 316.551 142.437   7
  -1   5 -13 337.160 158.253   5
   1   6 -14 131.549 119.948  10
   1  -6 -14-11.7750 72.4596   7
   1  -6 -13 87.4010 118.533   7
   1  -6 -12 1982.31 337.910   7
   1   6 -12 1976.85 363.501   5
   1   6 -11 239.216 182.606   5
   1  -6 -11 264.045 190.395   7
   1  -6 -10 14529.0 971.188   6
   1  -6  -9 102.660 132.142   6
   1  -6  -8 16478.4 960.562   6
   1   6  -8 14508.3 1291.72   3
   1  -6  -8 16846.4 1371.65   2
   1  -6  -7 2388.44 368.806   6
   1   6  -7 2371.88 548.062   3
   1  -6  -6 29064.7 1132.93   6
   1   6  -6 28431.8 1726.02   3
  -1  -6   6 26319.8 967.188   9
  -1  -6   5 88.0654 71.7647   9
   1   6  -5 195.807 141.229   3
   1  -6  -5 134.065 66.8215   6
   1  -6  -4 132458. 2242.55   4
   1  -6  -4 132164. 2180.10   6
   1   6  -4 129972. 3474.05   3
   1   6  -3 1767.61 438.886   3
   1  -6  -2 19748.4 1001.57   2
   1  -6  -1-54.4238 65.5204   2
  -1   6   0 3970.35 537.347   3
  -1   6  -1 485.866 235.142   3
  -1   6  -2 24321.3 1452.06   3
  -1   6  -3 790.139 324.998   3
   1  -6   3 764.254 198.027   9
  -1   6  -4 38766.7 2003.87   3
   1   6   4 39260.7 1123.95   8
  -1  -6  -4 40396.0 1182.92   6
   1  -6   4 41661.3 1265.88   9
   1  -6   5 1524.38 281.278   9
  -1   6  -5 1531.30 461.102   3
  -1  -6  -5 1113.95 247.920   6
   1  -6   6 101.237 95.9998   9
  -1  -6  -6 123.559 105.052   6
  -1   6  -6-203.809 232.241   3
   1  -6   7 111.435 107.933   9
  -1   6  -7 374.892 300.247   3
  -1  -6  -7 362.884 163.571   6
  -1  -6  -8 8850.91 694.150   6
   1  -6   8 8586.50 688.754   9
  -1  -6  -9 112.395 168.214   6
   1  -6   9-23.8747 68.0032   9
   1  -6  10 6570.49 596.832   9
  -1  -6 -10 7210.53 639.406   7
  -1  -6 -11 404.565 176.603   7
  -1  -6 -12 10520.7 725.956   7
  -1  -6 -13 322.605 116.076   7
   1  -7 -13-173.363 110.226   7
   1  -7 -12 3747.31 446.209   7
   1  -7 -11 230.523 151.044   7
   1  -7 -10 3569.89 479.193   6
   1  -7  -9 1152.72 329.201   6
   1  -7  -8 18913.6 1059.85   6
   1   7  -7 9031.82 1132.18   3
   1  -7  -7 7060.00 683.342   6
   1  -7  -6 248.012 106.948   6
  -1  -7   6 350.325 161.811   9
   1   7  -6 52.3198 233.766   3
   1   7  -5 22986.8 1740.38   3
   1  -7  -5 26180.9 1564.93   2
   1  -7  -5 18712.9 967.777   6
   1  -7  -4-56.0525 80.6755   4
   1  -7  -4 23.1666 93.3309   6
   1  -7  -4-361.801 179.173   2
   1   7  -4-103.516 154.557   3
  -1  -7   4 24.7122 88.1961   9
   1  -7  -3 10719.0 707.692   4
  -1  -7   3 12028.7 705.813   9
   1  -7  -2 4568.15 427.326   4
  -1  -7   2 4814.39 420.283   9
   1  -7  -1 1662.36 278.630   4
   1  -7   0 5049.21 448.091   9
  -1   7  -1 428.038 231.375   3
  -1  -7  -1 508.292 151.193   4
   1  -7   1 489.905 166.723   9
   1   7   2 17.2994 57.0019   8
  -1  -7  -2 31.2947 47.0945   4
   1  -7   2 148.473 74.8613   9
  -1   7  -2 223.707 207.526   3
  -1   7  -3 3846.63 697.313   3
  -1  -7  -3 2799.21 367.583   6
   1   7   3 2510.93 328.300   8
   1  -7   3 3083.66 394.728   9
   1  -7   4 1508.92 276.923   9
  -1   7  -4 1639.96 446.127   3
  -1  -7  -4 1406.75 256.533   6
   1  -7   5 1707.34 318.325   9
  -1  -7  -5 1386.92 281.022   6
  -1   7  -5 1615.32 513.128   3
  -1  -7  -6 5150.97 503.217   6
   1  -7   6 4342.40 490.041   9
  -1  -7  -7 29.6806 85.0153   6
   1  -7   7 123.361 141.655   9
   1  -7   8 978.626 242.080   9
  -1  -7  -8 743.757 209.966   6
   1  -7   9 1036.43 274.332   9
  -1  -7  -9 794.882 240.487   6
  -1  -7 -10 209.628 136.607   7
   1  -7  10 39.7737 96.5928   9
  -1  -7 -11 748.983 222.539   7
  -1  -7 -12 65.2914 72.6748   7
   1  -8 -12 58.2627 85.6070   7
   1  -8 -11 2998.77 425.685   7
   1  -8 -10 209.096 138.432   6
   1  -8  -9 250.058 136.906   6
   1  -8  -8 6675.11 660.185   6
   1  -8  -7 100.518 124.121   6
  -1  -8   6 64096.5 1757.76   9
   1  -8  -6 65339.6 1938.67   6
  -1  -8   5 119.687 107.882   9
   1  -8  -5 107.338 83.6286   6
   1  -8  -5 117.275 119.226   2
  -1  -8   4 45599.5 1456.33   9
   1  -8  -4 47336.8 1546.82   6
   1  -8  -3 45.5702 87.8812   4
   1  -8  -2 29487.2 1199.20   4
   1  -8  -1 893.772 228.484   4
  -1  -8   1 741.832 202.732   4
   1  -8   0 5868.24 526.305   4
  -1  -8   0 5307.60 467.128   4
  -1  -8  -1 3247.73 394.426   4
   1  -8   1 3963.98 493.719   9
  -1   8  -2 3055.44 611.540   3
   1  -8   2 3310.35 410.098   9
   1   8   2 2998.67 348.170   8
  -1   8  -3 4539.52 821.130   3
   1  -8   3 3428.63 473.326   9
  -1  -8  -3 3285.90 413.571   6
  -1   8  -4 299.601 229.148   3
   1  -8   4 31.2345 137.729   9
  -1  -8  -4 184.351 128.785   6
  -1  -8  -5 1163.75 271.743   6
   1  -8   5 1138.32 289.630   9
   1  -8   6 429.650 170.932   9
  -1  -8  -6 432.345 153.456   6
   1  -8   7 988.249 278.301   9
  -1  -8  -7 842.978 243.963   6
  -1  -8  -8 677.005 219.611   6
   1  -8   8 652.286 195.973   9
   1  -8   9 473.962 176.800   9
  -1  -8  -9 496.210 154.335   6
   1  -8  10 2621.03 351.945   9
  -1  -8 -10 2106.96 340.433   7
  -1  -8 -11 457.090 165.765   7
   1  -9 -11 289.497 143.870   7
   1  -9 -10 17838.4 994.751   6
   1  -9  -9-59.2448 89.7940   6
   1  -9  -8 19402.1 1103.42   6
   1  -9  -7 263.208 218.750   6
  -1  -9   6 1893.57 316.133   9
   1  -9  -6 2093.20 341.736   6
   1  -9  -5 4375.88 553.079   6
   1  -9  -4 123.499 106.716   6
   1  -9  -3 428.012 226.238   4
   1  -9  -2 3143.40 423.099   4
   1  -9  -1 1063.25 302.970   4
  -1  -9   0 23714.0 1057.13   4
   1  -9   0 23022.2 1119.95   4
  -1  -9  -1 271.937 107.883   4
   1  -9   1 240.829 151.839   4
   1  -9   2 60591.4 1889.81   9
   1  -9   3 106.046 100.372   9
  -1  -9  -3 266.828 165.627   6
   1  -9   4 21706.0 1145.41   9
  -1  -9  -4 20325.1 1039.44   6
   1  -9   5 598.213 206.898   9
  -1  -9  -5 608.099 228.376   6
  -1  -9  -6 1461.96 293.280   6
   1  -9   6 1782.12 334.538   9
   1  -9   7-15.0492 89.0984   9
  -1  -9  -7-8.84294 96.9103   6
   1  -9   8 5361.49 544.475   9
  -1  -9  -8 5152.55 520.798   6
   1  -9   9 336.612 133.381   9
  -1  -9 -10 5688.91 510.248   7
   1 -10 -10 850.945 202.806   6
   1 -10 -10 1137.74 232.117   7
   1 -10  -9 2003.52 365.601   6
   1 -10  -8 2870.96 407.825   6
   1 -10  -7 1283.74 320.135   6
   1 -10  -6 10317.7 788.938   6
   1 -10  -5-12.3355 105.468   6
   1 -10  -4 2023.10 369.789   6
   1 -10  -3 652.400 246.952   6
   1 -10  -2 553.928 180.687   4
   1 -10  -1 1327.44 319.846   4
   1 -10   0 891.962 246.375   4
   1 -10   1 3896.24 524.044   4
  -1 -10  -2 316.471 157.646   6
   1 -10   2 128.688 73.0610   4
  -1 -10  -3 2627.49 417.629   6
   1 -10   4-91.6912 141.522   9
  -1 -10  -4-116.991 138.981   6
  -1 -10  -5 1313.50 303.068   6
   1 -10   5 1511.93 326.962   9
  -1 -10  -6 227.740 113.971   6
   1 -10   6 542.259 189.209   9
   1 -10   7 1923.11 332.968   9
   1 -10   8 1458.82 263.150   9
   1 -11  -9-89.6846 81.3012   6
   1 -11  -8 4127.12 452.361   6
   1 -11  -7 407.771 165.703   6
   1 -11  -6 2280.06 364.376   6
   1 -11  -5 2711.02 459.115   6
   1 -11  -4 21.0760 111.709   6
   1 -11  -3 5.89377 126.775   6
   1 -11  -2 8363.30 709.135   6
   1 -11  -1 256.062 130.150   4
   1 -11   0 14681.6 942.418   4
  -1 -11  -1 11.4348 125.267   6
   1 -11   1-135.723 165.515   4
  -1 -11  -2 5840.13 561.374   6
   1 -11   2 6601.82 627.706   4
   1 -11   3 554.894 205.316   4
  -1 -11  -3 820.432 242.398   6
  -1 -11  -4 216.383 113.266   6
   1 -11   4 116.569 119.268   4
   1 -11   5-175.303 141.756   4
  -1 -11  -5-9.40463 72.5713   6
   1 -11   6 13552.0 841.109   4
   1 -11   7 134.666 96.3597   4
   1 -12  -7-208.721 78.5626   6
   1 -12  -6 8178.37 610.364   6
   1 -12  -5 400.189 177.379   6
   1 -12  -4 43044.1 1495.19   6
   1 -12  -3-14.5347 105.082   6
   1 -12  -2 4884.33 521.884   6
   1 -12  -1 985.836 293.758   6
   1 -12   0 321.933 137.536   4
  -1 -12   0 393.134 167.711   6
   1 -12   1 1532.77 311.019   4
  -1 -12  -1 1791.49 332.047   6
   1 -12   2 5431.55 533.116   4
  -1 -12  -2 5831.97 519.535   6
   1 -12   3 50.9830 79.8084   4
  -1 -12  -3 34.7598 78.9096   6
   1 -12   4 6157.42 536.198   4
   1 -12   5-15.3039 81.9300   4
   1 -13  -3 2525.04 356.677   6
   1 -13  -2 1850.44 279.769   6
  -1 -13   2 1987.99 281.426   6
  -1 -13   1 670.474 169.184   6
   1 -13  -1 961.661 229.003   6
   1 -13   0 5875.06 516.871   6
  -1 -13   0 5771.50 461.139   6
   2   0 -16 16.2671 96.3640   5
   2   0 -15-89.5681 118.394   5
   2   0 -14 3293.61 531.704   5
   2   0 -13-87.5867 159.335   5
   2   0 -12 8334.27 822.031   5
   2   0 -11-140.255 157.245   5
   2   0 -10 143824. 2523.26   7
   2   0 -10 136552. 2879.39   5
   2   0  -9-3.03165 64.3119   7
   2   0  -9-146.318 93.4589   5
   2   0  -8 314688. 4044.98   2
   2   0  -7-8.11040 97.5957   2
   2   0  -6 9412.51 605.643   2
   2   0  -6 8222.56 411.532   3
   2   0  -5-7.19058 63.9965   2
   2   0  -5 19.4616 36.4536   3
   2   0  -4 184658. 1293.37   3
   2   0  -4 185715. 2095.81   1
   2   0  -4 186532. 2290.57   2
   2   0  -3 4.38820 51.6814   2
   2   0  -3-25.4005 48.9368   1
   2   0  -2 209457. 2041.13   2
   2   0   0 37181.4 790.861   1
   2   0   1-10.5199 34.2272   1
   2   0   2 761.068 107.715   1
  -2   0  -5 61.5395 104.629   3
  -2   0  -6 4180.79 528.641   3
  -2   0  -7-86.1222 121.064   3
  -2   0  -7 63.8212 117.260   5
  -2   0  -7 48.9214 68.6294   7
  -2   0  -8 40929.9 1232.90   7
  -2   0  -8 41973.3 1884.31   3
  -2   0  -8 39635.6 1513.46   5
  -2   0  -9-125.960 150.958   5
  -2   0  -9-153.355 74.8154   7
  -2   0 -10 4434.98 588.480   5
  -2   0 -11-66.6584 202.788   5
  -2   0 -12 4467.19 633.126   5
  -2   0 -13 468.579 195.727   5
  -2   0 -14 20414.9 1114.53   5
   2   1 -16 474.535 207.168   5
   2   1 -15 239.083 194.224   5
   2  -1 -15 234.325 96.0374   5
   2   1 -14 6852.28 753.215   5
   2  -1 -14 7911.05 776.388   5
   2   1 -13 602.447 321.616   5
   2  -1 -13 387.694 223.060   5
   2  -1 -12 5832.02 591.768   7
   2   1 -12 7044.80 755.325   5
   2  -1 -12 5254.85 659.299   5
   2  -1 -11 8278.25 705.225   7
   2  -1 -11 8951.12 801.897   5
   2  -1 -10 129.843 106.860   5
   2   1 -10 213.882 159.402   5
   2  -1 -10 100.569 106.802   2
   2  -1 -10-1.18804 84.8681   7
   2   1  -9 29798.5 1274.25   5
   2  -1  -9 28847.4 1600.97   2
   2  -1  -9 26827.8 1237.62   5
   2  -1  -8 5348.60 586.365   2
   2   1  -8 5641.13 524.478   5
   2   1  -7 4372.64 460.216   2
   2  -1  -7 5157.14 579.962   2
   2  -1  -6 2162.96 237.726   1
   2   1  -6 2123.87 256.007   2
   2  -1  -6 1977.56 309.363   2
   2   1  -6 1762.25 244.600   3
   2  -1  -5 1079.23 300.080   2
   2   1  -5 938.142 199.158   3
   2   1  -5 1368.77 239.253   2
   2  -1  -5 1065.84 189.264   1
   2   1  -4 185478. 1993.67   3
   2   1  -4 182113. 2024.75   2
   2  -1  -4 183275. 2490.77   2
   2  -1  -4 188268. 2128.91   1
   2   1  -3 1650.60 214.219   2
  -2   1   2 82448.8 746.199   3
  -2   1   1 3230.53 249.597   3
  -2   1   0 106694. 1441.49   3
  -2   1  -1 602.348 157.077   3
  -2   1  -2 210.057 85.3160   3
  -2   1  -3 362.741 154.762   3
  -2   1  -4 24794.7 1115.61   3
  -2   1  -5 102.176 104.282   3
  -2   1  -6 17592.7 1114.49   3
  -2  -1  -6 17136.9 1060.74   3
  -2  -1  -7 3104.21 438.713   5
  -2  -1  -7 2536.15 460.101   3
  -2   1  -7 2148.13 449.682   3
  -2  -1  -7 3415.61 352.324   7
  -2   1  -7 3197.11 436.270   5
  -2  -1  -8 1240.52 328.799   3
  -2   1  -8 925.061 279.155   3
  -2   1  -8 1206.13 293.943   5
  -2  -1  -8 1111.45 215.400   7
  -2  -1  -8 1346.81 304.084   5
  -2  -1  -9 4139.44 604.778   5
  -2  -1  -9 4251.43 470.975   7
  -2   1  -9 3169.11 611.789   3
  -2  -1 -10 586.746 154.736   7
  -2  -1 -10 1047.85 340.696   5
  -2   1 -10 836.877 297.333   5
  -2  -1 -11 726.337 312.963   5
  -2   1 -11 1113.69 328.329   5
  -2   1 -12 380.026 212.082   5
  -2  -1 -12 364.886 173.868   5
  -2  -1 -13 1199.96 311.964   5
  -2   1 -13 1037.11 331.753   5
  -2   1 -14 661.214 215.647   5
  -2  -1 -14 119.071 108.861   5
   2   2 -16 1892.83 336.066   5
   2   2 -15 1174.11 341.165   5
   2  -2 -15 632.241 230.899   5
   2  -2 -14 1016.08 295.862   5
   2   2 -14 1206.13 310.724   5
   2  -2 -13 4847.62 566.881   7
   2  -2 -13 5787.99 676.355   5
   2   2 -13 6842.38 792.873   5
   2  -2 -12 12494.5 849.591   7
   2  -2 -12 11245.9 901.313   5
   2   2 -12 12752.9 1010.42   5
   2  -2 -11 55.2353 142.590   5
   2   2 -11 383.523 206.923   5
   2  -2 -11 488.137 213.856   7
   2  -2 -10 19229.5 944.830   7
   2   2 -10 20103.4 1144.38   5
   2  -2 -10 18392.9 1013.70   5
   2  -2 -10 21079.7 1369.58   2
   2  -2  -9 32.9731 68.2408   6
   2  -2  -9 93.2588 112.846   5
   2  -2  -9 75.5501 96.9496   7
   2  -2  -9-69.7763 89.6619   2
   2   2  -9 28.0998 89.3014   5
   2  -2  -8 1202.41 211.505   6
   2  -2  -8 1451.48 221.839   7
   2   2  -8 1025.45 220.590   5
   2  -2  -8 1345.45 312.600   2
   2  -2  -7 1068.64 276.414   2
   2   2  -7 602.481 211.275   3
   2   2  -6 6475.01 527.328   3
   2  -2  -6 7187.68 613.662   2
   2  -2  -6 7680.04 466.374   1
   2   2  -6 7524.44 415.293   2
   2   2  -5 518.281 206.686   3
   2  -2  -5 714.096 269.426   2
   2   2  -5 652.535 148.960   2
   2   2  -4 71042.1 1536.56   3
   2  -2  -4 69090.6 1647.15   2
  -2   2   2 8510.86 359.835   3
   2  -2  -1 3664.25 314.899   2
  -2   2   1 3366.35 294.990   3
   2  -2   0 31100.1 806.268   2
  -2   2   0 31992.1 905.578   3
  -2   2  -1 1792.55 276.790   3
  -2   2  -2 1751.99 268.100   3
  -2   2  -3 10354.4 736.966   3
  -2   2  -4 6722.24 608.977   3
  -2   2  -5 19219.6 1117.51   3
  -2   2  -6 971.197 280.099   3
  -2   2  -7 3299.00 448.629   5
  -2   2  -7 2480.06 482.133   3
  -2  -2  -7 2482.71 404.973   5
  -2  -2  -7 2693.27 470.114   3
  -2  -2  -7 3322.48 357.341   7
  -2  -2  -8 6006.18 494.713   7
  -2   2  -8 6177.38 772.617   3
  -2  -2  -8 6032.97 596.862   5
  -2  -2  -8 6291.68 720.688   3
  -2   2  -8 6685.30 642.120   5
  -2  -2  -9 667.784 194.867   7
  -2  -2  -9 901.880 284.878   5
  -2   2  -9 619.743 249.047   5
  -2   2  -9 298.932 191.116   3
  -2  -2 -10 16447.5 1121.66   5
  -2   2 -10 15211.9 1093.31   5
  -2  -2 -10 15498.3 885.303   7
  -2  -2 -11 105.605 217.144   5
  -2  -2 -11-78.5511 89.2615   7
  -2   2 -11 309.699 194.965   5
  -2   2 -12 2866.84 498.485   5
  -2  -2 -12 2716.45 490.940   5
  -2   2 -13 435.577 261.628   5
  -2  -2 -13 450.736 210.706   5
  -2  -2 -14 457.359 183.852   5
  -2   2 -14 675.493 202.661   5
   2   3 -15 2103.12 419.053   5
   2   3 -14 11071.8 926.418   5
   2  -3 -13-43.3897 95.4045   5
   2  -3 -13 157.556 150.426   7
   2   3 -13 250.294 166.069   5
   2   3 -12 8972.92 858.830   5
   2  -3 -12 9145.42 762.545   5
   2  -3 -12 9300.84 744.647   7
   2  -3 -11 821.053 273.168   5
   2  -3 -11 622.432 230.809   7
   2   3 -11 732.680 284.999   5
   2   3 -10 387.542 207.444   5
   2  -3 -10 381.600 171.225   5
   2  -3 -10 240.585 166.774   2
   2  -3 -10 296.360 166.899   7
   2  -3  -9 355.111 204.925   2
   2  -3  -9-55.2073 91.0730   7
   2  -3  -9 88.1482 110.975   6
   2   3  -9 134.578 185.554   5
   2   3  -8 787.975 266.277   5
   2  -3  -8 701.761 261.081   2
   2  -3  -8 790.859 207.348   6
   2  -3  -7 132.858 114.693   2
   2   3  -7 141.495 136.611   3
   2  -3  -6-18.9621 115.978   2
   2   3  -6 210.107 131.220   3
   2   3  -5 1737.34 331.970   3
   2  -3  -5 2235.71 432.532   2
   2   3  -4 62561.1 1713.65   3
   2  -3  -4 58288.6 1643.79   2
   2  -3  -3 47.6991 130.796   2
  -2   3   2 52890.8 1158.97   3
   2  -3  -2 49908.4 1301.88   2
  -2   3   1 4549.71 453.530   3
   2  -3  -1 5575.49 411.438   2
   2  -3   0 12044.2 533.973   2
  -2   3   0 11881.6 659.518   3
  -2   3  -1 7642.16 584.412   3
  -2   3  -2 12995.5 788.916   3
  -2   3  -3 104.243 113.161   3
  -2   3  -4 190252. 3477.61   3
  -2   3  -5 721.119 278.325   3
  -2   3  -6 57955.3 2229.39   3
  -2  -3  -6 57626.7 1495.49   5
  -2   3  -6 55317.1 1499.88   5
  -2   3  -7 129.219 104.182   5
  -2   3  -7 256.261 160.009   3
  -2  -3  -7 197.457 161.111   5
  -2  -3  -8 11411.7 824.074   5
  -2   3  -8 11640.0 817.391   5
  -2   3  -8 10849.6 1087.37   3
  -2  -3  -8 11882.4 716.543   7
  -2  -3  -9 234.852 146.184   7
  -2  -3  -9 46.0272 124.329   5
  -2   3  -9-73.3784 113.810   5
  -2   3 -10 1742.40 365.768   5
  -2  -3 -10 2141.57 344.094   7
  -2  -3 -10 1790.86 371.913   5
  -2   3 -11 460.662 230.871   5
  -2  -3 -11 133.227 99.1162   7
  -2  -3 -11 191.584 195.323   5
  -2  -3 -12 1144.88 338.539   5
  -2  -3 -12 551.424 173.982   7
  -2   3 -12 666.408 205.453   5
  -2   3 -13 211.846 145.662   5
  -2  -3 -13 181.982 154.088   5
   2   4 -15 2458.65 425.953   5
   2  -4 -14 114.827 133.359   7
   2   4 -14-59.0020 125.256   5
   2   4 -13-84.4750 140.321   5
   2  -4 -13-172.582 101.389   7
   2   4 -12 470.967 220.166   5
   2  -4 -12 492.780 184.858   7
   2   4 -11 459.546 211.173   5
   2  -4 -11 1020.34 266.349   7
   2   4 -10 12530.3 931.911   5
   2  -4 -10 12126.0 796.135   7
   2  -4 -10 12556.4 865.944   6
   2   4  -9 126.841 133.872   5
   2  -4  -9 52.7769 111.928   6
   2  -4  -9-131.989 163.288   2
   2  -4  -8 2605.48 502.849   2
   2   4  -8 3193.88 505.661   3
   2  -4  -8 3159.84 381.954   6
   2   4  -8 3323.37 426.387   5
   2   4  -7 657.698 233.328   5
   2   4  -7 744.908 288.686   3
   2  -4  -7 554.755 180.922   6
   2  -4  -7 764.444 253.930   2
   2  -4  -6 12332.5 942.933   2
   2   4  -6 13269.3 955.229   3
   2   4  -5 11054.9 870.808   3
   2  -4  -5 12918.8 901.182   2
   2  -4  -4 3521.03 438.255   2
   2   4  -4 4540.68 530.385   3
   2  -4  -3 4891.26 565.091   2
   2  -4  -2 5695.09 472.208   2
  -2   4   2 5916.16 460.944   3
   2  -4  -1 10566.0 660.260   2
  -2   4   1 11383.3 744.349   3
   2  -4   0 40763.3 1046.21   2
  -2   4   0 39469.4 1400.41   3
  -2   4  -1 8607.17 724.124   3
  -2   4  -2 15342.4 961.851   3
  -2   4  -3 21004.1 1250.61   3
  -2   4  -4 14568.3 1060.78   3
  -2   4  -5 5939.79 756.074   3
   2   4   5 4729.65 452.459   8
  -2  -4  -6 40123.0 1262.39   5
  -2   4  -6 40730.4 1997.38   3
  -2  -4  -7 2519.01 399.564   5
  -2   4  -7 2062.66 534.383   3
  -2   4  -7 3138.03 432.340   5
  -2  -4  -8 3681.09 455.192   5
  -2   4  -8 2456.55 534.740   3
  -2   4  -8 3633.91 461.554   5
  -2  -4  -9 1261.21 312.734   5
  -2  -4  -9 1220.17 261.245   7
  -2   4  -9 1267.76 314.921   5
  -2  -4 -10 5074.61 544.115   7
  -2  -4 -10 4404.97 564.008   5
  -2   4 -10 4629.64 565.957   5
  -2  -4 -11 180.843 163.115   7
  -2   4 -11 137.036 182.868   5
  -2  -4 -11-158.863 121.389   5
  -2  -4 -12 825.750 253.225   5
  -2  -4 -12 547.653 160.567   7
  -2   4 -12 796.525 225.414   5
  -2  -4 -13 260.431 184.232   5
  -2   4 -13 143.916 113.255   5
   2   5 -15 1199.76 238.574  10
   2  -5 -14 1145.59 248.845   7
   2  -5 -13-104.521 154.451   7
   2   5 -13-58.2594 137.987   5
   2   5 -12 135.582 184.129   5
   2  -5 -12 139.432 124.018   7
   2  -5 -11-90.7825 91.1993   7
   2   5 -11-133.677 160.559   5
   2  -5 -11 86.7420 103.542   6
   2  -5 -10 4722.70 511.753   7
   2  -5 -10 4919.23 566.486   6
   2   5 -10 5405.26 612.929   5
   2  -5  -9 6208.11 628.070   6
   2   5  -9 7361.04 741.117   5
   2   5  -8-154.596 140.088   5
   2   5  -8 50.2308 109.834   3
   2  -5  -8-18.7544 120.082   2
   2  -5  -8-190.837 126.495   6
   2   5  -7 13893.3 1193.47   3
   2  -5  -7 11824.3 782.613   6
   2   5  -7 12922.0 840.438   5
   2  -5  -6 19466.8 1246.83   2
   2   5  -6 21284.3 1349.33   3
   2  -5  -6 20775.1 891.982   6
   2  -5  -5 1321.80 322.083   2
   2   5  -5 1366.75 374.751   3
   2  -5  -4 992.869 246.677   2
   2  -5  -3 698.498 235.279   2
   2  -5  -2 1149.97 229.604   2
  -2   5   2 1319.47 252.803   3
  -2   5   1 12328.8 911.766   3
   2  -5  -1 13582.1 747.387   2
   2  -5   0 25022.3 881.464   2
  -2   5   0 24406.8 1220.02   3
  -2   5  -1 7415.14 782.379   3
  -2   5  -2 106254. 2855.60   3
  -2   5  -3 264.898 178.627   3
   2   5   4 3397.67 346.204   8
  -2   5  -4 2973.97 535.125   3
   2   5   5 2108.86 316.458   8
  -2   5  -5 2446.39 544.399   3
  -2   5  -6 1034.33 357.208   3
  -2   5  -7 2194.50 528.956   3
  -2  -5  -9 1941.33 370.156   7
  -2  -5 -10 3838.81 470.883   7
  -2  -5 -11 1186.63 300.819   7
   2  -5  12 2262.59 334.376   9
  -2  -5 -12 1752.03 292.651   7
   2  -6 -14 3978.00 428.320   7
   2   6 -14 4099.27 441.510  10
   2   6 -13-291.399 123.815  10
   2  -6 -13-179.488 98.0865   7
   2  -6 -12 1788.00 344.975   7
   2  -6 -11 302.823 207.276   7
   2  -6 -11 18.4558 156.484   6
   2   6 -11 117.075 156.885   5
   2  -6 -10-15.3074 108.361   6
   2   6 -10-184.814 113.902   5
   2   6  -9 319.708 184.503   5
   2  -6  -9 128.386 102.615   6
   2   6  -8 87859.2 3127.92   3
   2  -6  -8 95037.3 3208.83   2
   2  -6  -8 94518.4 2272.69   6
   2   6  -8 92277.0 2237.87   5
   2  -6  -7 1756.45 427.943   2
   2   6  -7 1670.15 452.189   3
   2  -6  -7 1367.89 290.093   6
   2   6  -6 29587.3 1734.75   3
   2  -6  -6 29668.8 1616.93   2
   2  -6  -6 29482.1 1150.33   6
   2  -6  -5 179.995 132.510   2
   2  -6  -5 166.330 120.462   6
   2  -6  -4 44999.4 1772.97   2
   2  -6  -4 47980.8 1371.34   4
   2  -6  -3 273.151 114.365   4
   2  -6  -3 436.265 198.704   2
   2  -6  -2 26110.7 1159.02   2
   2  -6  -1 449.998 180.057   2
  -2   6   1 563.741 257.341   3
  -2   6   0 51086.1 1971.57   3
  -2   6  -1 2621.08 520.958   3
   2  -6   1 2194.60 305.194   9
   2   6   2 7647.47 506.584   8
   2  -6   2 7814.68 536.011   9
  -2   6  -2 7289.50 835.466   3
   2  -6   3 21.5346 73.8892   9
  -2   6  -3-31.9853 117.553   3
   2   6   3-33.3334 74.2374   8
   2   6   4 14960.2 766.250   8
  -2   6  -4 13860.5 1243.39   3
   2  -6   4 15329.7 820.703   9
  -2   6  -5 61.5805 102.958   3
   2  -6   5 54.1894 110.607   9
   2   6   5 93.3427 112.695   8
  -2   6  -6 7875.72 1006.34   3
  -2  -6  -9 222.383 165.478   7
   2  -6   9 244.732 158.327   9
   2  -6  10 15722.4 949.723   9
  -2  -6 -10 15546.1 919.656   7
   2  -6  11 1034.57 247.068   9
  -2  -6 -11 725.407 221.331   7
  -2  -6 -12 12368.0 724.279   7
   2   7 -13 1796.90 320.159  10
   2  -7 -13 1471.97 287.729   7
   2   7 -12 563.711 188.853  10
   2  -7 -12 483.223 175.370   7
   2  -7 -11 709.951 232.863   7
   2  -7 -11 759.990 270.298   6
   2   7 -11 1121.71 273.973  10
   2  -7 -10 4013.03 522.911   6
   2   7 -10 3856.58 487.803  10
   2  -7  -9 455.987 202.616   6
   2  -7  -8 5.68769 109.751   6
   2  -7  -7 10820.5 831.246   6
   2  -7  -6 420.296 247.606   2
   2  -7  -6 287.418 119.571   6
   2  -7  -5 23936.3 1538.47   2
   2  -7  -5 17817.3 953.361   6
   2  -7  -4 6177.89 684.768   2
   2  -7  -4 5559.51 514.457   4
   2  -7  -3 4839.16 586.016   2
   2  -7  -3 3401.38 425.696   4
   2  -7  -2-6.50076 90.4543   4
   2  -7  -1 657.920 201.242   4
   2  -7  -1 442.345 171.657   9
   2  -7   0 1373.34 240.082   9
  -2   7   0 1593.38 393.789   3
   2  -7   1 320.144 152.851   9
  -2   7  -1 278.781 216.529   3
   2  -7   2 41333.7 1366.40   9
  -2   7  -2 37306.3 2021.93   3
   2   7   2 39840.6 1263.19   8
   2  -7   3 124.052 99.1056   9
   2   7   3-77.9272 107.131   8
  -2   7  -3 322.168 191.954   3
  -2   7  -4 10055.4 1126.65   3
   2   7   4 10051.1 667.282   8
   2  -7   4 9834.15 716.971   9
   2  -7   5 1146.56 282.027   9
   2   7   5 469.754 196.776   8
  -2   7  -5 1000.17 379.063   3
   2  -7   6 1932.04 355.583   9
   2  -7   7 512.533 241.530   9
   2  -7   8 94.0236 97.5549   9
   2  -7   9 1335.53 307.130   9
  -2  -7 -10 1328.97 271.829   7
   2  -7  10 1490.17 282.394   9
   2  -7  11 1381.95 250.209   9
  -2  -7 -11 1861.76 316.681   7
   2  -8 -13 280.959 117.684   7
   2  -8 -12 6986.55 576.608   7
   2  -8 -11 668.337 217.531   7
   2  -8 -11 411.665 181.220   6
   2  -8 -10 13260.3 928.895   6
   2  -8  -9 13.8999 119.528   6
   2  -8  -8 1364.44 315.760   6
   2  -8  -7-48.0853 84.9778   6
   2  -8  -6 65046.2 1944.45   6
   2  -8  -5 69.8516 76.6483   6
   2  -8  -5 101.976 115.181   2
   2  -8  -4 44549.0 1526.94   6
   2  -8  -4 45844.6 1601.62   4
   2  -8  -3 1289.98 299.055   4
   2  -8  -2 3367.34 412.182   4
   2  -8  -1 5297.57 566.722   4
   2  -8   0 15741.8 901.429   9
   2   8   1 2366.01 368.152   8
   2  -8   1 2981.51 434.478   9
  -2   8  -1 3710.87 730.078   3
   2  -8   2 836.329 234.173   9
   2   8   2 823.557 201.649   8
  -2   8  -2 663.655 263.086   3
   2  -8   3 2876.33 435.118   9
   2   8   3 2096.67 358.307   8
  -2   8  -3 3549.42 712.917   3
   2  -8   4 2935.34 430.772   9
   2   8   4 3180.78 387.707   8
   2  -8   5 2115.39 404.872   9
   2   8   5 2155.81 346.869   8
   2  -8   6 5048.40 565.395   9
   2  -8   7 1043.74 289.146   9
   2  -8   8 34.5556 82.2607   9
   2  -8   9 69.1995 115.355   9
   2  -8  10 12160.8 747.998   9
  -2  -8 -10 11565.6 736.864   7
  -2  -8 -11-186.140 70.4570   7
   2  -9 -12 5792.38 475.529   7
   2  -9 -11 1327.75 263.110   7
   2  -9 -11 1230.10 291.290   6
   2  -9 -10 17.6984 89.0030   6
   2  -9  -9 225.372 149.813   6
   2  -9  -8 126.685 140.146   6
   2  -9  -7 130.124 111.687   6
   2  -9  -6 2511.65 411.053   6
   2  -9  -5 1381.39 348.721   6
   2  -9  -4 7284.89 655.731   6
   2  -9  -3 1361.80 337.224   4
   2  -9  -2 60327.4 1889.87   4
   2  -9  -1-11.2358 129.950   4
   2  -9   0 68393.9 2017.02   4
   2  -9   1-127.949 131.150   9
   2   9   1 190.789 138.184   8
   2  -9   2 2465.99 401.982   9
   2   9   2 2774.24 374.965   8
   2  -9   3 9.74094 96.0759   9
   2   9   3 78.9853 74.0233   8
   2  -9   4 7054.11 682.275   9
   2  -9   5 125.370 164.606   9
   2  -9   6 18568.4 1080.74   9
   2  -9   7 78.5984 87.2407   9
   2  -9   8 6512.80 597.536   9
  -2  -9  -9 147.288 119.933   7
   2  -9   9 310.259 138.799   9
  -2  -9 -10 1677.75 261.740   7
   2 -10 -10 870.485 197.335   7
   2 -10 -10 264.581 133.607   6
   2 -10  -9 67.2238 116.058   6
   2 -10  -8 612.195 207.535   6
   2 -10  -7 224.543 189.710   6
   2 -10  -6 9988.31 787.354   6
   2 -10  -5 97.1788 141.115   6
   2 -10  -4 4201.97 516.201   6
   2 -10  -3 2751.69 449.148   4
   2 -10  -3 3370.60 512.541   6
   2 -10  -2 462.078 214.767   4
   2 -10  -1 6160.48 680.927   4
   2  10   0 15518.3 909.994   8
   2 -10   0 14229.2 963.135   4
   2 -10   1 5756.64 661.808   4
   2  10   1 6549.52 619.311   8
   2 -10   2 1587.22 329.045   4
   2 -10   3 1513.25 356.902   9
   2 -10   4 2080.45 375.709   9
   2 -10   5 3502.63 496.663   9
   2 -10   6 3173.49 433.149   9
   2 -10   7 2513.07 372.571   9
   2 -10   8 1593.85 279.916   9
  -2 -10  -9 138.267 105.157   7
   2 -11  -9 472.725 170.779   6
   2 -11  -8-171.996 123.715   6
   2 -11  -7 525.001 226.831   6
   2 -11  -6 2432.40 377.129   6
   2 -11  -5 800.771 271.642   6
   2 -11  -4 48.4243 106.619   6
   2 -11  -3 528.972 200.148   6
   2 -11  -2 5919.93 616.368   4
   2  11  -1-107.858 95.6592   8
   2 -11  -1 108.478 105.980   4
   2  11   0 15735.6 896.085   8
   2 -11   0 16081.8 1017.02   4
   2 -11   1 41.7714 114.323   4
   2 -11   2 23838.5 1224.15   4
   2 -11   3-53.5095 126.846   4
   2 -11   4 16787.6 1000.05   4
   2 -11   5-1.49886 82.2356   4
   2 -11   6 15661.5 904.008   4
   2 -11   7 97.7679 94.0349   4
   2 -12  -7-63.5631 63.6837   6
   2 -12  -6 7406.79 599.372   6
   2 -12  -5-80.9254 85.2885   6
   2 -12  -4 1931.42 312.357   6
   2 -12  -3 392.569 193.201   6
   2  12  -3-119.802 112.417   8
   2 -12  -2 6436.58 599.471   6
   2 -12  -1 1842.09 353.818   6
   2 -12  -1 909.852 245.958   4
   2 -12   0 5971.02 582.389   4
   2 -12   1 1003.80 253.736   4
   2 -12   2 1424.76 280.083   4
   2 -12   3 954.557 230.331   4
   2 -12   4 1921.47 307.129   4
   2 -12   5 476.478 156.464   4
   2 -13  -3 218.547 105.222   6
   2 -13  -2 60.1192 71.5853   6
   2 -13  -1 856.504 228.747   6
   2 -13   0 3296.29 385.020   6
   3   0 -16 724.794 232.668   5
   3   0 -16 601.799 195.982  10
   3   0 -15 25.0519 153.658   5
   3   0 -14 1573.33 371.203   5
   3   0 -13 96.6078 154.212   5
   3   0 -12 103330. 2777.59   5
   3   0 -11-83.3858 134.308   5
   3   0 -10 142684. 2455.56   7
   3   0 -10 140535. 2871.74   5
   3   0  -9-26.2115 83.9377   5
   3   0  -9-195.370 108.547   7
   3   0  -8 13905.3 899.006   2
   3   0  -7-48.5581 61.6977   2
   3   0  -6 2796.99 350.026   2
   3   0  -5 12.9258 58.9170   2
   3   0  -4 10581.5 604.226   1
   3   0  -4 10083.3 590.581   2
   3   0  -3-45.6452 75.1546   1
   3   0  -3-8.87301 63.4682   2
   3   0  -1-26.2792 67.3397   1
   3   0   0 27750.0 857.506   1
   3   0   1-20.3871 46.5802   1
   3   0   2 5286.74 346.287   1
  -3   0  -4 37304.8 1518.40   3
  -3   0  -5 118.077 134.014   3
  -3   0  -6 65171.7 2294.58   3
  -3   0  -6 67713.1 1732.35   5
  -3   0  -7 362.878 187.011   3
  -3   0  -7 234.190 139.260   5
  -3   0  -8 55514.8 1887.08   5
  -3   0  -8 58289.3 2415.56   3
  -3   0  -9 165.023 176.414   5
  -3   0 -10 3284.27 524.382   5
  -3   0 -11 54.2058 187.422   5
  -3   0 -12 3602.96 545.542   5
  -3   0 -13-63.9650 106.901   5
   3   1 -16 833.061 253.085   5
   3   1 -16 539.543 153.921  10
   3  -1 -16 545.828 182.847   5
   3   1 -15 847.284 249.986   5
   3  -1 -15 736.147 257.881   5
   3  -1 -14 4068.47 571.553   5
   3   1 -14 4058.38 583.979   5
   3   1 -13 2545.35 565.911   5
   3  -1 -13 2524.50 492.768   5
   3  -1 -12 2115.75 416.060   5
   3   1 -12 2512.89 454.376   5
   3  -1 -11 16378.2 1060.36   5
   3   1 -11 17966.0 1135.62   5
   3  -1 -10 183.369 83.1369   7
   3   1 -10 153.457 87.8215   5
   3  -1 -10 71.4475 66.9663   2
   3  -1 -10 284.817 212.143   5
   3  -1  -9 8071.89 566.597   7
   3   1  -9 10153.3 747.672   5
   3  -1  -9 10962.3 911.104   2
   3  -1  -9 7610.03 686.401   5
   3  -1  -8 54864.2 1850.31   2
   3   1  -8 54025.5 1549.13   5
   3  -1  -7 1964.82 338.162   2
   3   1  -7 1916.92 313.243   2
   3  -1  -6 23286.4 1088.73   2
   3  -1  -6 24544.9 963.022   1
   3   1  -6 24917.8 945.224   2
   3  -1  -5 548.266 166.605   1
   3  -1  -5 879.383 234.304   2
   3   1  -5 632.309 173.984   2
   3  -1  -4 1389.69 242.688   2
   3   1  -4 1268.42 212.839   2
   3  -1  -4 1162.91 207.288   1
  -3   1   3 819.599 92.3484   3
   3  -1  -3 1102.26 231.562   1
   3  -1  -3 886.820 216.285   2
  -3   1   2 305.635 77.8678   3
  -3   1   1 8313.39 470.552   3
  -3   1   0 913.516 167.742   3
  -3   1  -1 6515.22 519.716   3
  -3   1  -2 27352.3 1106.36   3
   3  -1   2 26788.8 836.971   1
  -3   1  -3 1000.64 271.886   3
   3  -1   3 941.760 168.558   1
  -3   1  -4 2096.52 360.250   3
  -3   1  -5 8704.80 823.937   3
  -3   1  -6 4450.08 444.666   5
  -3   1  -6 4204.05 606.231   3
  -3  -1  -6 4249.46 438.762   5
  -3  -1  -6 4510.45 608.886   3
  -3   1  -7 13153.9 892.993   5
  -3  -1  -7 13398.9 880.093   5
  -3   1  -7 10980.4 1044.74   3
  -3  -1  -7 10277.8 971.071   3
  -3   1  -8 2975.06 433.264   5
  -3  -1  -8 3239.13 567.693   3
  -3  -1  -8 3123.95 464.438   5
  -3   1  -8 3050.80 561.061   3
  -3   1  -9 2798.96 501.225   5
  -3  -1  -9 2790.59 519.821   5
  -3  -1 -10 194.890 219.314   5
  -3   1 -10 411.325 253.918   5
  -3   1 -11 362.756 211.263   5
  -3  -1 -11 416.347 221.259   5
  -3   1 -12 2958.34 470.802   5
  -3  -1 -12 3141.52 497.313   5
  -3   1 -13 1058.33 314.656   5
  -3  -1 -13 756.783 269.802   5
   3   2 -16 3172.73 403.682  10
   3  -2 -15 200.464 139.960   5
   3   2 -15 590.508 248.807   5
   3   2 -14 6795.70 740.815   5
   3  -2 -14 6227.78 646.625   5
   3   2 -13 42.4193 183.852   5
   3  -2 -13 374.089 205.070   5
   3  -2 -12 846.969 224.705   5
   3  -2 -12 1071.95 251.661   7
   3   2 -12 758.630 319.774   5
   3  -2 -11 14.0672 135.577   5
   3   2 -11 233.092 242.558   5
   3  -2 -11 408.634 243.704   2
   3  -2 -11-13.7807 83.3849   7
   3  -2 -10 19173.4 1279.40   2
   3  -2 -10 19220.2 924.784   7
   3  -2 -10 17514.3 956.081   5
   3   2 -10 18281.3 1099.67   5
   3  -2  -9 3702.77 572.167   2
   3   2  -9 2059.33 447.588   5
   3  -2  -9 2071.13 315.277   7
   3  -2  -9 1554.62 299.936   6
   3  -2  -9 3027.81 388.103   5
   3   2  -8 39645.5 1374.94   5
   3  -2  -8 42228.9 1731.03   2
   3  -2  -8 40022.7 1107.62   7
   3  -2  -8 40266.1 1217.07   6
   3  -2  -7 7899.95 856.350   2
   3  -2  -7 4996.12 460.157   1
   3  -2  -6 49330.0 1680.25   2
   3  -2  -6 51127.0 1434.00   1
   3  -2  -5 9973.93 654.305   1
   3  -2  -5 13267.1 850.124   2
   3  -2  -4 39484.4 1329.79   2
  -3   2   3 4836.77 286.878   3
   3  -2  -3 6956.57 608.135   2
  -3   2   2 1696.55 186.361   3
   3  -2  -2 1587.02 232.296   2
  -3   2   1 10984.0 569.464   3
   3  -2  -1 9316.12 602.692   2
  -3   2   0 70162.2 1518.39   3
  -3   2  -1 8485.99 624.893   3
  -3   2  -2 63439.5 1755.11   3
  -3   2  -3 5609.30 613.578   3
  -3   2  -4 443.504 171.815   3
  -3   2  -5 1810.88 404.653   3
  -3  -2  -5 2110.68 324.722   5
  -3   2  -6 31426.7 1174.65   5
  -3   2  -6 30427.4 1663.47   3
  -3  -2  -6 31319.7 1192.19   5
  -3  -2  -7 68.9205 95.1616   7
  -3  -2  -7 14.8689 119.903   3
  -3   2  -7 148.879 150.722   3
  -3   2  -7 102.701 137.516   5
  -3  -2  -7 222.644 173.322   5
  -3  -2  -8 13321.1 936.649   5
  -3   2  -8 13573.9 938.559   5
  -3   2  -8 13169.6 1215.76   3
  -3  -2  -8 12170.6 1098.90   3
  -3  -2  -8 13079.5 733.192   7
  -3   2  -9 107.446 164.685   5
  -3  -2  -9 54.7445 138.363   5
  -3  -2  -9 20.9882 105.694   7
  -3   2 -10 924.962 287.844   5
  -3  -2 -10 1368.36 369.309   5
  -3   2 -11 313.319 188.226   5
  -3  -2 -11 331.576 212.382   5
  -3   2 -12 352.227 178.784   5
  -3  -2 -12 440.932 217.239   5
  -3   2 -13 581.649 227.948   5
  -3  -2 -13-193.502 137.028   5
   3   3 -15-306.450 193.124   5
   3   3 -14 182.328 184.947   5
   3   3 -13 434.536 258.506   5
   3  -3 -13 53.6126 108.325   7
   3   3 -12 441.620 238.957   5
   3  -3 -12 834.803 233.013   7
   3   3 -11 510.812 308.298   5
   3  -3 -11 511.916 198.741   7
   3  -3 -10 116.076 132.356   2
   3   3 -10 431.308 196.026   5
   3  -3 -10 289.787 135.613   7
   3  -3 -10 373.453 117.023   6
   3   3  -9 97.6956 99.4198   5
   3  -3  -9 258.231 123.157   7
   3  -3  -9 100.513 94.6987   6
   3  -3  -9 160.764 184.712   2
   3   3  -8 2793.69 399.590   5
   3  -3  -8 3710.02 350.664   7
   3  -3  -8 4115.40 411.208   6
   3  -3  -8 3232.74 524.755   2
   3  -3  -7 274.302 143.908   1
   3  -3  -7 816.455 268.334   2
   3  -3  -6 110406. 2651.51   2
   3  -3  -6 113381. 2266.22   1
   3  -3  -5 16913.7 1055.17   2
   3  -3  -4 158192. 2847.88   2
   3  -3  -3 186.338 105.606   2
  -3   3   3 207.781 84.9271   3
  -3   3   2 13403.1 635.434   3
   3  -3  -2 13114.4 722.865   2
  -3   3   1 12844.2 726.649   3
   3  -3  -1 12605.6 713.008   2
  -3   3   0 106062. 2085.36   3
  -3   3  -1 25150.7 1160.76   3
  -3   3  -2 124725. 2640.50   3
  -3   3  -3 149.289 106.075   3
  -3   3  -4 16967.4 1133.13   3
  -3   3  -5 561.103 248.211   3
  -3  -3  -5 760.617 204.389   5
  -3   3  -6 45.8215 93.9385   5
  -3   3  -6 233.562 199.222   3
  -3  -3  -6 13.0839 71.9857   5
  -3   3  -7 148.871 109.957   5
  -3  -3  -7 16.1643 87.9050   5
  -3  -3  -7 261.110 112.252   7
  -3   3  -7 10.0167 115.112   3
  -3  -3  -8-50.6122 111.807   7
  -3  -3  -8 7.88000 117.571   5
  -3   3  -9 90.5527 119.389   5
  -3  -3  -9 227.452 143.010   5
  -3  -3  -9 72.6700 73.5859   7
  -3   3 -10 416.377 222.051   5
  -3  -3 -10 563.246 208.845   5
  -3  -3 -10 581.039 155.635   7
  -3   3 -11-64.8104 103.586   5
  -3  -3 -11-3.31506 156.530   5
  -3  -3 -12 6334.30 671.100   5
  -3   3 -12 6290.38 660.235   5
  -3   3 -13 89.8402 98.5162   5
  -3  -3 -13-128.749 90.6634   5
   3   4 -15 144.923 131.263  10
   3  -4 -14 1106.48 269.152   7
   3   4 -14 1496.57 343.794   5
   3   4 -13 231.983 229.845   5
   3  -4 -13 152.727 97.6737   7
   3   4 -12 1082.63 318.357   5
   3  -4 -12 1932.99 324.287   7
   3   4 -11 251.133 224.773   5
   3  -4 -11 415.508 192.759   7
   3  -4 -10 12615.8 787.325   7
   3  -4 -10 12241.1 838.355   6
   3   4 -10 10876.8 874.369   5
   3  -4  -9-3.45252 100.503   7
   3   4  -9-111.358 131.458   5
   3  -4  -9 59.6845 110.234   6
   3  -4  -9 284.708 217.517   2
   3  -4  -8 8512.62 615.162   6
   3   4  -8 8271.13 680.459   5
   3  -4  -8 9455.64 931.341   2
   3   4  -7 5107.18 588.714   5
   3  -4  -7 4264.10 435.480   6
   3  -4  -6 9888.17 853.732   2
   3  -4  -5 28787.8 1412.33   2
   3  -4  -4 12494.6 849.340   2
   3  -4  -3 22399.8 1122.53   2
  -3   4   2 14973.1 772.982   3
   3  -4  -2 15237.7 838.216   2
  -3   4   1 7797.81 625.371   3
   3  -4  -1 6689.50 568.760   2
  -3   4   0 22953.7 1110.91   3
  -3   4  -1 24744.8 1243.48   3
  -3   4  -2 4509.43 552.149   3
  -3   4  -3 10297.6 937.538   3
  -3   4  -4 3417.97 551.264   3
   3   4   4 3517.94 353.835   8
  -3   4  -5 113.759 95.5028   3
  -3  -4  -5 11.3790 87.0922   5
  -3  -4  -6 31478.6 1230.51   5
  -3   4  -6 31776.9 1872.51   3
  -3  -4  -7 364.622 207.185   5
  -3   4  -7 8.94080 142.604   3
  -3  -4  -8 6293.03 634.578   5
  -3  -4  -8 6579.80 554.929   7
  -3   4  -8 6407.57 617.270   5
  -3  -4  -9 199.991 99.0089   7
  -3  -4  -9 128.618 121.766   5
  -3   4 -10 63.7721 107.679   5
  -3  -4 -10 117.437 81.8000   7
  -3  -4 -10 100.883 98.3180   5
  -3   4 -11 313.077 200.058   5
  -3  -4 -11 55.8287 122.465   5
  -3   4 -12 574.555 183.626   5
  -3  -4 -12 855.023 237.911   5
   3   5 -15 844.965 242.079  10
   3  -5 -14 661.477 211.878   7
   3   5 -14 998.233 280.803  10
   3  -5 -13 1448.15 326.731   7
   3  -5 -12-132.883 139.031   7
   3   5 -12-13.8197 133.817   5
   3  -5 -11-78.6085 125.126   7
   3  -5 -11-36.4298 110.862   6
   3   5 -11-10.9998 120.600   5
   3   5 -10 4874.64 594.924   5
   3  -5 -10 4334.56 471.084   7
   3  -5 -10 4620.56 541.188   6
   3   5  -9 3087.54 487.785   5
   3  -5  -9 2558.78 411.375   6
   3  -5  -9 3202.81 632.899   2
   3  -5  -8 135.187 116.477   6
   3   5  -8 157.532 171.542   5
   3  -5  -8 303.300 219.047   2
   3  -5  -7 5086.38 726.102   2
   3  -5  -7 3608.68 429.526   6
   3  -5  -6 30257.9 1567.36   2
   3  -5  -6 30765.4 1082.35   6
   3   5  -6 32386.2 1134.66  10
   3  -5  -5 4575.21 425.775   6
   3  -5  -5 4157.56 424.133   4
   3  -5  -4 40423.0 1633.18   2
   3  -5  -3 53.5388 85.7469   2
   3  -5  -2 110332. 2374.75   2
  -3   5   2 112622. 2386.97   3
   3  -5  -1 322.827 142.700   2
  -3   5   1 248.218 153.972   3
  -3   5   0 20526.5 1173.96   3
  -3   5  -1 455.506 232.509   3
  -3   5  -2 9093.89 869.324   3
   3   5   2 11110.9 620.881   8
   3   5   3 222.517 114.602   8
  -3   5  -3 427.738 232.062   3
   3   5   4 1399.33 242.362   8
  -3  -5  -4 1118.90 197.143   5
  -3   5  -4 1495.49 368.898   3
   3   5   5 93.3300 96.6324   8
  -3  -5  -5 377.913 134.699   5
  -3   5  -5 222.094 246.343   3
  -3  -5  -6 276.928 151.371   5
  -3   5  -6 176.569 182.417   3
  -3  -5  -7 3751.30 491.315   5
  -3  -5  -8 1885.48 342.757   5
  -3  -5  -8 2292.19 342.515   7
  -3  -5  -9 2597.54 415.993   5
  -3  -5  -9 3184.47 426.212   7
  -3  -5 -10 723.629 228.692   5
  -3  -5 -10 815.008 218.790   7
  -3  -5 -11 1509.82 270.985   7
   3  -5  12 1271.88 229.242   9
   3  -6 -14 8442.11 603.867   7
   3   6 -14 9670.71 700.934  10
   3  -6 -13-35.2969 102.046   7
   3   6 -13 31.4756 89.6324  10
   3  -6 -12 10552.8 768.222   7
   3   6 -12 10921.3 841.457  10
   3   6 -11-74.2100 127.834  10
   3  -6 -11 208.223 150.592   7
   3  -6 -11 182.065 160.935   6
   3   6 -10-75.3280 109.309  10
   3  -6 -10 315.284 177.389   7
   3  -6 -10 183.161 181.979   6
   3   6  -9 441.378 186.177  10
   3  -6  -9 262.513 143.942   6
   3  -6  -8 16375.4 1312.86   2
   3  -6  -8 17268.5 977.777   6
   3   6  -8 17518.3 961.025  10
   3   6  -7 1774.08 337.575  10
   3  -6  -7 1637.66 493.357   2
   3  -6  -7 1690.46 327.847   6
   3  -6  -6 72391.7 2541.76   2
   3  -6  -6 73489.4 1826.00   6
   3   6  -6 70726.3 1743.94  10
   3  -6  -5 860.130 280.073   2
   3   6  -5 788.519 196.755  10
   3  -6  -5 533.915 194.630   6
   3  -6  -5 322.699 160.349   4
   3  -6  -4 39611.2 1681.68   2
   3  -6  -4 41554.7 1304.91   4
   3  -6  -3 42.6145 64.0721   4
   3  -6  -3 96.2031 156.788   2
   3  -6  -2 7290.52 496.722   9
   3  -6  -2 7925.06 673.172   2
   3  -6  -2 6657.23 497.158   4
  -3   6   1 2279.98 451.853   3
   3  -6  -1 2511.50 322.197   9
  -3   6   0 51558.0 2070.43   3
   3  -6   0 52929.4 1377.42   9
   3  -6   1 3012.31 370.588   9
   3   6   1 3086.50 373.715   8
  -3   6  -1 3376.71 621.526   3
  -3   6  -2 15371.0 1238.42   3
   3  -6   2 15659.2 806.156   9
   3   6   2 16523.1 813.841   8
   3  -6   3 116.457 115.131   9
   3   6   3-5.39765 72.3456   8
  -3   6  -3 19.5402 127.614   3
  -3   6  -4 17194.6 1441.80   3
   3   6   4 18064.2 919.877   8
   3  -6   4 16711.3 918.356   9
  -3   6  -5 4.75657 129.708   3
   3   6   5 77.9013 90.6776   8
   3  -6   9-72.2859 106.831   9
  -3  -6  -9 310.633 164.488   7
   3  -6  10 42641.2 1548.31   9
  -3  -6 -10 40164.2 1381.76   7
   3  -6  11 77.5510 86.1040   9
   3  -7 -13 1107.07 241.274   7
   3   7 -13 1912.66 337.712  10
   3   7 -12 233.663 131.558  10
   3  -7 -12-137.670 132.034   7
   3  -7 -11 1976.96 358.340   7
   3  -7 -11 1532.91 368.294   6
   3   7 -11 2488.58 412.715  10
   3  -7 -10 4448.91 555.743   6
   3   7 -10 4616.65 534.315  10
   3   7  -9 1412.38 303.303  10
   3  -7  -9 866.467 312.337   6
   3  -7  -8 20722.9 1122.64   6
   3   7  -8 19649.0 1014.10  10
   3  -7  -7 2928.14 455.504   6
   3  -7  -6 473.885 221.687   2
   3  -7  -6 528.780 185.763   6
   3  -7  -5 4039.45 485.144   6
   3  -7  -5 2867.31 451.859   4
   3  -7  -4 1625.23 368.447   2
   3  -7  -4 1581.29 296.659   4
   3  -7  -3 1246.94 290.209   4
   3  -7  -2 37558.9 1278.71   9
   3  -7  -2 39233.7 1343.77   4
   3  -7  -1 519.182 194.952   9
  -3   7   1 700.408 273.601   3
   3  -7   0 210.154 123.827   9
  -3   7   0 227.864 236.115   3
   3  -7   1 2920.54 407.714   9
  -3   7  -1 3022.95 607.771   3
   3   7   1 3072.21 407.423   8
   3  -7   2 50.1044 126.527   9
   3   7   2 93.5686 107.922   8
  -3   7  -2-80.2445 144.950   3
   3  -7   3 1417.17 305.557   9
   3   7   3 1399.11 304.376   8
  -3   7  -3 1297.56 450.789   3
   3  -7   4 2673.92 402.912   9
  -3   7  -4 2832.50 604.082   3
   3   7   4 2075.83 323.853   8
   3  -7   5 467.900 215.847   9
   3   7   5 127.371 134.867   8
   3  -7   6 404.502 189.717   9
   3  -7   7 1458.69 336.441   9
   3  -7   8 2342.95 388.836   9
   3  -7   9 4645.72 544.653   9
  -3  -7  -9 5038.45 525.581   7
   3  -7  10 1257.74 261.704   9
  -3  -7 -10 438.864 132.513   7
   3  -7  11 1671.72 259.330   9
   3  -8 -13 117.006 83.3924   7
   3  -8 -12 3536.66 396.272   7
   3  -8 -11 134.679 142.277   7
   3  -8 -11-85.3173 103.133   6
   3  -8 -10 13332.9 937.511   6
   3  -8  -9 236.309 166.289   6
   3  -8  -8 6041.78 632.944   6
   3  -8  -7 171.649 152.375   6
   3  -8  -6 186.142 144.530   6
   3  -8  -5 1797.65 349.794   6
   3  -8  -4 173.751 108.019   6
   3  -8  -4 95.3366 72.1935   4
   3  -8  -3 1640.81 362.770   4
   3  -8  -2 685.795 188.909   4
   3  -8  -1 1239.31 304.523   4
   3  -8  -1 1076.41 263.610   9
  -3   8   0 283.671 195.424   3
   3  -8   0 339.899 143.139   9
   3  -8   1 1560.07 342.492   9
  -3   8  -1 2604.05 612.699   3
   3   8   1 1601.07 324.963   8
   3   8   2 7121.33 613.614   8
  -3   8  -2 6293.43 898.957   3
   3  -8   2 7213.64 643.000   9
   3  -8   3 1862.11 375.975   9
   3   8   3 1340.86 286.995   8
   3  -8   4 905.589 251.107   9
   3   8   4 1433.25 290.374   8
   3  -8   5 239.430 175.497   9
   3   8   5 137.615 82.0013   8
   3  -8   6 19884.7 1137.54   9
   3  -8   7 279.618 156.213   9
   3  -8   8 16492.6 986.074   9
   3  -8   9-97.0531 78.3856   9
  -3  -8  -9 157.122 90.5289   7
   3  -8  10 3891.29 408.971   9
  -3  -8 -10 3404.64 353.073   7
   3  -9 -11 1024.02 228.471   7
   3  -9 -11 710.376 243.386   6
   3  -9 -10-83.9995 139.222   7
   3  -9 -10 26.1907 135.742   6
   3  -9  -9-136.362 147.474   6
   3  -9  -8 19495.4 1122.53   6
   3  -9  -7 251.044 205.472   6
   3  -9  -6 7179.04 676.042   6
   3  -9  -5 47.8607 114.265   6
   3  -9  -4 21335.4 1129.96   6
   3  -9  -4 20143.8 1154.41   4
   3  -9  -3-1.08393 78.4235   4
   3  -9  -2 2472.26 390.846   4
   3  -9  -1 389.927 195.881   4
   3  -9   0 12632.9 876.200   9
   3   9   0 12952.4 854.115   8
   3  -9   0 13250.7 918.654   4
   3  -9   1 949.734 272.653   9
   3   9   1 940.081 252.003   8
   3  -9   2 15955.0 1016.11   9
   3   9   2 16911.9 965.538   8
   3  -9   3 808.552 276.618   9
   3   9   3 497.029 210.791   8
   3  -9   4 15261.4 1010.66   9
   3   9   4 15375.3 920.877   8
   3  -9   5 2480.62 439.435   9
   3  -9   6 8636.47 747.977   9
   3  -9   7 122.606 104.861   9
   3  -9   8 233.613 143.018   9
   3  -9   9-25.4007 67.0888   9
  -3  -9  -9 203.017 100.830   7
   3 -10 -11-100.803 78.6016   6
   3 -10 -10 363.034 135.479   7
   3 -10 -10 233.897 142.484   6
   3 -10  -9 1082.91 289.087   6
   3 -10  -8 3125.79 440.951   6
   3 -10  -7 1632.92 361.382   6
   3 -10  -6 735.053 221.134   6
   3 -10  -5 385.121 184.935   6
   3 -10  -4 87.4462 126.425   6
   3 -10  -3 1824.11 374.702   6
   3 -10  -3 1594.29 384.597   4
   3 -10  -2 1818.13 370.689   4
   3  10  -1 5364.07 602.726   8
   3 -10  -1 4429.09 604.704   4
   3  10   0 9167.56 731.604   8
   3 -10   0 8470.53 755.605   4
   3 -10   1 2463.40 440.530   4
   3  10   1 2835.00 439.757   8
   3 -10   2 141.656 148.022   9
   3 -10   2-95.9988 138.675   4
   3  10   2-197.029 155.946   8
   3 -10   3 1858.49 384.276   9
   3  10   3 1936.64 360.424   8
   3 -10   4 24926.4 1271.19   9
   3  10   4 24682.7 1124.50   8
   3 -10   5 2453.15 415.296   9
   3 -10   6 292.050 139.076   9
   3 -10   7 51.3830 71.7941   9
   3 -10   8 3189.90 366.003   9
  -3 -10  -8 2811.11 332.773   7
   3 -11  -9 121.510 84.8213   6
   3 -11  -8 4566.62 490.707   6
   3 -11  -7 293.977 169.380   6
   3 -11  -6 533.581 189.297   6
   3 -11  -5 150.911 158.591   6
   3 -11  -4 110.671 106.338   6
   3 -11  -3 637.210 244.942   6
   3  11  -2 23076.4 1156.33   8
   3 -11  -2 24604.1 1273.21   4
   3  11  -1 286.331 151.856   8
   3 -11  -1 194.519 174.249   4
   3  11   0 31239.8 1300.26   8
   3 -11   0 30675.5 1410.92   4
   3  11   1 482.294 202.444   8
   3 -11   1 535.757 185.111   4
   3  11   2 12366.1 774.833   8
   3 -11   2 12033.3 877.922   4
   3 -11   3 186.965 183.835   4
   3 -11   4 4747.04 530.960   4
   3 -11   5-0.95416 80.2553   4
   3 -11   6 1032.16 230.003   4
   3 -12  -7 152.195 110.123   6
   3 -12  -6 1860.87 296.563   6
   3 -12  -5 176.766 144.998   6
   3  12  -4 5336.11 514.247   8
   3 -12  -4 6280.76 577.653   6
   3 -12  -3 478.653 206.658   6
   3  12  -3 589.175 201.766   8
   3  12  -2 1491.87 265.311   8
   3 -12  -2 1623.75 308.073   6
   3  12  -1 725.718 200.999   8
   3 -12  -1 959.932 266.309   6
   3 -12  -1 604.659 209.428   4
   3 -12   0 172.048 105.393   4
   3 -12   1 109.184 127.016   4
   3 -12   2 3337.69 414.219   4
   3 -12   3 361.459 161.805   4
   3 -12   4 13733.3 785.474   4
   3 -13  -2 235.978 128.664   6
   3 -13  -1 491.190 149.767   6
   3 -13   0 77.9407 80.8267   6
   4   0 -16 23576.1 1020.00  10
   4   0 -15-62.4730 95.6084   5
   4   0 -15 326.619 176.950  10
   4   0 -14 1775.09 372.901   5
   4   0 -13 22.5451 150.532   5
   4   0 -12 7701.14 763.566   5
   4   0 -11-168.003 176.708   5
   4   0 -10 19400.1 1065.83   5
   4   0  -9 47.3621 102.709   5
   4   0  -9-78.2624 148.398   2
   4   0  -8 53180.8 1820.01   2
   4   0  -8 49388.3 1492.53   5
   4   0  -7 65.7866 112.274   2
   4   0  -6 3027.77 394.565   2
   4   0  -5 28.1598 83.7677   2
   4   0  -5 18.4983 58.9190   1
   4   0  -4 8970.49 632.136   1
   4   0  -4 8933.48 639.442   2
   4   0  -3 65.4632 87.1758   1
   4   0  -2 5011.54 450.053   1
   4   0  -1 79.8822 77.4434   1
   4   0   0 51255.2 1392.34   1
   4   0   1-101.024 102.669   1
  -4   0  -4 103942. 1965.08   5
  -4   0  -4 100356. 2762.95   3
  -4   0  -5 61.0966 102.455   5
  -4   0  -5 38.7594 86.9111   3
  -4   0  -6 131819. 3597.04   3
  -4   0  -6 129981. 2599.65   5
  -4   0  -7-88.8828 135.847   3
  -4   0  -7-145.075 164.741   5
  -4   0  -8 54392.1 1964.71   5
  -4   0  -9-9.42987 114.783   5
  -4   0 -10 485.848 265.489   5
  -4   0 -11 199.443 210.300   5
  -4   0 -12 1355.71 329.470   5
   4   1 -16 700.472 212.787  10
   4   1 -15 1248.58 322.135  10
   4   1 -14 3372.28 542.958   5
   4  -1 -14 3571.78 515.771   5
   4   1 -13 408.306 306.056   5
   4  -1 -13 585.662 238.762   5
   4   1 -12 5529.53 662.043   5
   4  -1 -12 6550.84 679.462   5
   4   1 -11 1266.41 383.286   5
   4  -1 -11 1444.72 375.827   5
   4  -1 -11 1465.00 307.140   7
   4  -1 -10 2084.08 345.653   5
   4   1 -10 1820.22 341.227   5
   4  -1 -10 1912.57 388.323   2
   4  -1 -10 2072.00 291.403   7
   4  -1  -9 3198.16 396.665   5
   4   1  -9 2669.07 488.443   5
   4  -1  -9 3227.18 364.521   7
   4  -1  -9 4298.01 614.675   2
   4  -1  -8 3311.37 467.376   2
   4   1  -8 3806.89 446.076   2
   4   1  -8 3408.49 416.366   5
   4  -1  -8 2924.22 367.683   5
   4  -1  -7 650.312 220.275   2
   4   1  -7 606.580 188.669   2
   4  -1  -6 36467.2 1340.27   1
   4  -1  -6 37990.6 1461.74   2
   4   1  -6 37058.4 1330.46   2
   4  -1  -5-16.4592 87.0433   2
   4  -1  -5-126.931 117.450   1
   4  -1  -4 24674.1 1050.58   1
   4  -1  -4 24503.7 1090.50   2
   4  -1  -3 179.379 122.194   1
  -4   1   3 247.873 73.9844   3
   4  -1  -3 321.379 138.809   2
  -4   1   2 28042.7 847.396   3
   4  -1  -2 26705.3 1067.01   1
  -4   1   1 10084.4 605.882   3
   4  -1  -1 7688.54 638.511   1
  -4   1   0 56.5630 69.9210   3
   4  -1   0-19.4926 66.9798   1
  -4   1  -1 9419.81 700.711   3
   4  -1   1 7980.78 597.456   1
  -4   1  -2 1397.12 284.306   3
   4  -1   2 1460.64 229.556   1
  -4   1  -3 7574.03 747.784   3
  -4   1  -4 12907.0 1001.21   3
   4   1   4 11972.5 657.156  10
  -4  -1  -5 15562.4 872.409   5
  -4   1  -5 15703.5 870.672   5
  -4   1  -5 12804.3 1121.73   3
  -4   1  -6 2674.30 530.489   3
  -4  -1  -6 3158.42 569.297   3
  -4   1  -6 2795.57 402.523   5
  -4  -1  -6 3060.98 410.121   5
  -4   1  -7 9581.56 803.710   5
  -4   1  -7 8654.27 995.923   3
  -4  -1  -7 7960.10 929.122   3
  -4  -1  -7 9503.49 801.359   5
  -4   1  -8 1079.43 302.355   5
  -4  -1  -8 1277.74 352.876   5
  -4   1  -9 556.452 245.750   5
  -4  -1  -9 772.510 294.090   5
  -4   1 -10 24285.6 1388.94   5
  -4  -1 -10 22817.1 1386.80   5
  -4   1 -11 158.137 125.407   5
  -4  -1 -11 465.227 214.467   5
  -4   1 -12 2865.93 442.258   5
  -4  -1 -12 2373.66 412.244   5
   4   2 -16 609.867 179.739  10
   4   2 -15 82.9209 136.577  10
   4  -2 -14 5881.25 614.775   5
   4   2 -14 6663.15 743.218   5
   4   2 -13 3422.20 739.938   5
   4  -2 -13 4798.06 551.818   5
   4  -2 -12 12135.6 872.973   5
   4  -2 -12 11622.6 791.151   7
   4   2 -12 12390.6 992.756   5
   4   2 -11 926.501 367.788   5
   4  -2 -11 912.593 318.061   5
   4  -2 -11 1083.03 264.932   7
   4  -2 -10 6815.58 534.460   7
   4  -2 -10 7828.70 836.622   2
   4  -2 -10 6414.63 572.016   5
   4   2 -10 6565.64 670.178   5
   4   2  -9 289.720 212.106   5
   4  -2  -9 536.885 221.006   2
   4  -2  -9 286.398 157.151   5
   4  -2  -9 249.389 135.749   7
   4  -2  -9 442.800 149.742   6
   4   2  -8 265.304 156.212   5
   4  -2  -8 404.057 197.023   2
   4  -2  -8 264.505 110.021   6
   4  -2  -7 2014.98 342.618   1
   4  -2  -7 2848.18 485.000   2
   4   2  -7 2017.21 345.214   5
   4  -2  -6 46847.2 1714.25   2
   4  -2  -6 48890.1 1587.33   1
   4  -2  -5 29605.3 1363.34   2
   4  -2  -5 23859.1 1133.19   1
   4  -2  -4 6820.81 598.618   2
   4  -2  -4 6958.44 575.138   1
   4  -2  -3 11495.8 809.016   2
  -4   2   2 65387.9 1350.37   3
   4  -2  -2 60606.6 1683.12   2
  -4   2   1 2302.28 318.113   3
  -4   2   0 23586.0 1017.33   3
  -4   2  -1 6281.23 594.692   3
  -4   2  -2 71776.7 2104.02   3
  -4   2  -3 126.208 124.475   3
  -4   2  -4 43148.8 1884.67   3
   4   2   4 44426.9 1308.13  10
  -4   2  -5-13.0167 68.1154   5
  -4  -2  -5 54.2523 75.9188   5
  -4   2  -5-71.9721 138.395   3
  -4  -2  -6 12125.9 810.359   5
  -4   2  -6 13018.0 813.531   5
  -4   2  -6 12763.2 1162.72   3
  -4  -2  -7-223.790 170.356   3
  -4   2  -7-28.0966 137.293   5
  -4  -2  -7 60.1209 106.151   5
  -4   2  -7 15.9871 146.548   3
  -4   2  -8-34.3192 164.277   5
  -4  -2  -8 68.6797 147.056   5
  -4   2  -9 54.8485 159.184   5
  -4  -2  -9 150.620 183.085   5
  -4   2 -10 3668.99 538.553   5
  -4  -2 -10 3652.34 552.847   5
  -4  -2 -11 4204.59 588.491   5
  -4   2 -11 3661.45 528.880   5
  -4   2 -12 1860.18 357.456   5
  -4  -2 -12 1602.08 322.672   5
   4   3 -16 220.753 103.856  10
   4   3 -15 344.286 163.057  10
   4   3 -14 313.312 215.335  10
   4   3 -13 666.911 300.014   5
   4  -3 -13 311.689 169.181   7
   4   3 -12 8557.14 847.553   5
   4  -3 -12 9343.76 704.768   7
   4  -3 -11 30.6738 102.392   7
   4   3 -11 334.803 208.371   5
   4  -3 -10 17976.8 882.997   7
   4   3 -10 16539.7 1091.16   5
   4  -3 -10 17719.0 1328.10   2
   4  -3 -10 16983.8 954.103   6
   4  -3  -9 957.975 321.609   2
   4   3  -9 877.888 304.853   5
   4  -3  -9 415.428 162.121   7
   4  -3  -9 526.773 183.927   6
   4   3  -8 31817.6 1346.30   5
   4  -3  -8 33445.4 1674.71   2
   4  -3  -8 32852.7 1007.58   7
   4  -3  -8 34005.9 1156.76   6
   4  -3  -7 870.865 319.806   2
   4  -3  -7 1127.88 271.611   1
   4  -3  -7 714.461 175.103   6
   4  -3  -6 28099.6 1416.05   2
   4  -3  -6 28455.7 1270.21   1
   4  -3  -5 7566.66 722.971   2
   4  -3  -4 193865. 3352.96   2
   4  -3  -3 269.374 148.726   2
  -4   3   2 124926. 2121.76   3
   4  -3  -2 126152. 2502.26   2
  -4   3   1 3325.25 401.861   3
  -4   3   0 36256.2 1354.99   3
  -4   3  -1 1311.79 302.066   3
  -4   3  -2 348.469 187.358   3
   4   3   3 1097.84 233.478   8
  -4   3  -3 1075.87 321.167   3
  -4   3  -4 10341.3 962.346   3
   4   3   4 10641.9 652.472  10
  -4   3  -5 1733.43 297.782   5
  -4  -3  -5 1180.16 270.645   5
  -4   3  -5 899.506 321.615   3
  -4   3  -6 656.034 262.158   3
  -4   3  -6 766.580 239.320   5
  -4  -3  -6 710.057 218.286   5
  -4   3  -7-5.98514 141.242   5
  -4  -3  -7 185.411 153.079   5
  -4   3  -8 2568.31 422.462   5
  -4  -3  -8 2338.68 431.730   5
  -4   3  -9-166.360 128.321   5
  -4  -3  -9-59.8626 113.261   5
  -4  -3 -10 4478.81 592.788   5
  -4   3 -10 4793.56 586.596   5
  -4   3 -11 203.906 144.260   5
  -4  -3 -11 252.157 114.516   5
  -4  -3 -12 19047.1 1045.04   5
  -4   3 -12 17032.7 961.796   5
   4   4 -15-11.8531 115.287  10
   4   4 -14 807.391 271.440  10
   4   4 -13 152.570 144.873  10
   4  -4 -13 2.37873 78.9568   7
   4  -4 -12 333.103 149.500   7
   4  -4 -11 2019.83 372.191   7
   4  -4 -10 4775.23 468.399   7
   4  -4 -10 4611.46 521.947   6
   4   4 -10 4826.91 611.293   5
   4  -4  -9 5240.75 495.671   7
   4  -4  -9 4888.04 542.964   6
   4  -4  -8 1351.02 386.022   2
   4   4  -8 1909.37 323.637  10
   4  -4  -8 1920.44 303.787   6
   4   4  -7 8724.90 680.126  10
   4  -4  -7 8042.98 593.128   6
   4  -4  -7 7725.61 728.758   1
   4  -4  -6 16162.7 1119.13   2
   4  -4  -6 17236.7 753.929   6
   4   4  -6 16932.1 826.840  10
   4  -4  -5 4025.88 568.848   2
   4  -4  -4 15040.5 981.074   2
   4  -4  -3 20277.2 1127.10   2
  -4   4   2 4609.59 450.418   3
   4  -4  -2 5057.74 517.949   2
  -4   4   1 18584.4 1054.08   3
  -4   4   0 634.066 218.549   3
  -4   4  -1 1984.12 414.708   3
  -4   4  -2 27154.7 1480.75   3
   4   4   2 28316.1 1017.19   8
   4   4   3 411.880 154.674   8
  -4   4  -3 290.752 194.778   3
   4   4   3 431.354 166.323  10
   4   4   4 3235.06 383.180   8
   4   4   4 3160.30 360.338  10
  -4   4  -4 3501.35 598.960   3
  -4  -4  -5 585.810 210.946   5
  -4   4  -5 230.150 212.077   3
  -4  -4  -6 512.335 207.321   5
  -4   4  -6 657.472 297.471   3
  -4  -4  -7 846.292 253.461   5
  -4  -4  -8 1860.06 376.190   5
  -4  -4  -9 1870.40 391.236   5
  -4  -4 -10 2565.09 440.401   5
  -4  -4 -11 149.077 114.591   5
   4   5 -15 666.295 187.128  10
   4   5 -14 899.395 246.672  10
   4  -5 -14 610.081 177.169   7
   4   5 -13 253.199 178.424  10
   4  -5 -13 43.6795 81.3305   7
   4   5 -12 260.835 188.266  10
   4  -5 -12 276.617 165.554   7
   4  -5 -11 1110.75 285.296   7
   4  -5 -11 1519.31 374.532   6
   4  -5 -10 4826.02 478.049   7
   4  -5 -10 4659.93 551.517   6
   4   5 -10 4429.78 572.059  10
   4  -5  -9 2262.82 325.874   7
   4  -5  -9 2048.21 368.110   6
   4   5  -9 2697.35 484.355  10
   4  -5  -8 25037.5 1583.79   2
   4  -5  -8 26384.2 1155.19   6
   4   5  -8 24645.4 1192.56  10
   4   5  -7 368.904 168.210  10
   4  -5  -7 259.055 191.462   2
   4  -5  -7-43.3318 89.1094   1
   4  -5  -7 282.785 163.417   6
   4   5  -6 54854.5 1558.13  10
   4  -5  -6 56169.9 2175.58   2
   4  -5  -6 56334.3 1491.55   6
   4  -5  -5 1781.01 284.736   6
   4  -5  -5 1844.09 290.654   4
   4   5  -5 2343.01 337.388  10
   4  -5  -4 3141.40 468.584   2
   4  -5  -4 2820.92 318.271   4
   4  -5  -3 2168.41 398.895   2
   4  -5  -2 11267.0 818.649   2
  -4   5   1 305.236 168.326   3
  -4   5   0 39305.7 1729.90   3
   4   5   0 41498.7 1237.84   8
   4  -5   1 2726.81 346.513   9
   4   5   1 2819.37 365.644   8
  -4   5  -1 2784.77 543.806   3
   4   5   2 23247.7 986.510   8
  -4   5  -2 22155.7 1435.48   3
   4   5   2 21854.4 867.694  10
  -4   5  -3 4361.14 710.530   3
   4   5   3 3984.67 469.590   8
   4   5   3 3813.26 413.744  10
   4   5   4 593.426 147.698  10
   4   5   4 823.663 206.497   8
  -4   5  -4 651.407 281.165   3
  -4  -5  -5 1537.98 302.251   5
  -4   5  -5 1021.20 387.327   3
  -4  -5  -6 7686.32 648.417   5
  -4  -5  -7 238.287 169.360   5
  -4  -5  -8 9113.27 776.178   5
  -4  -5  -9 376.065 180.032   5
  -4  -5 -10 3782.01 487.962   5
   4  -5  11 117.996 97.2733   9
  -4  -5 -11 72.5051 92.9682   5
   4   6 -14 9370.73 679.840  10
   4  -6 -14 8322.19 579.919   7
   4   6 -13 253.945 146.652  10
   4  -6 -13 15.9129 132.201   7
   4   6 -12 2199.06 372.826  10
   4  -6 -12 1586.64 295.889   7
   4   6 -11 317.095 169.851  10
   4  -6 -11 77.6501 114.221   7
   4  -6 -11-10.5745 120.744   6
   4  -6 -10 14355.7 846.286   7
   4  -6 -10 13891.7 958.420   6
   4   6 -10 15218.5 990.165  10
   4   6  -9 393.427 177.621  10
   4  -6  -9 505.515 209.015   6
   4  -6  -8 5249.90 545.039   6
   4   6  -8 4660.52 524.259  10
   4   6  -7 895.232 259.665  10
   4  -6  -7 1224.07 382.366   2
   4  -6  -7 654.427 252.842   6
   4   6  -6 102.180 75.3001  10
   4  -6  -6 43.3731 95.5981   2
   4  -6  -6-45.9549 114.204   6
   4  -6  -5 153.870 176.906   2
   4   6  -5 106.829 101.809  10
   4  -6  -5 222.843 106.965   4
   4  -6  -5 18.6496 73.8875   6
   4  -6  -4 14774.5 1063.50   2
   4  -6  -4 14557.4 802.054   4
   4   6  -4 13949.7 732.218  10
   4  -6  -3-8.23187 65.0084   9
   4   6  -3 20.0944 54.9198  10
   4  -6  -3 21.5282 69.8168   2
   4  -6  -3 66.1639 59.3613   4
   4  -6  -2 15450.2 748.929   9
   4  -6  -2 15918.6 811.643   4
   4  -6  -2 15475.4 993.431   2
   4  -6  -1 3311.40 381.402   9
  -4   6   0 79786.1 2650.74   3
   4  -6   0 81585.3 1815.38   9
   4   6   0 82240.2 1901.24   8
   4  -6   1 2353.56 352.348   9
   4   6   1 2372.26 353.900   8
  -4   6  -1 2881.21 577.622   3
   4  -6   2 35359.5 1287.05   9
  -4   6  -2 35099.3 1953.46   3
   4   6   2 34614.9 1297.73   8
   4  -6   3 7.58492 64.6032   9
   4   6   3 22.6338 72.2430   8
  -4   6  -3-125.999 120.273   3
   4  -6   4 22860.5 1132.13   9
  -4   6  -4 21824.0 1699.85   3
   4   6   4 22743.6 1108.58   8
   4  -6   8 3897.14 508.561   9
   4  -6   9 190.584 150.206   9
   4  -6  10 4796.07 497.605   9
   4  -6  11 145.710 104.869   9
   4  -7 -13 1793.56 289.171   7
   4   7 -13 2615.53 375.455  10
   4   7 -12 601.219 198.341  10
   4  -7 -12 358.022 152.724   7
   4   7 -11 186.166 122.308  10
   4  -7 -11 163.836 132.246   7
   4  -7 -11 155.421 161.740   6
   4  -7 -10 3664.77 429.273   7
   4   7 -10 3769.06 489.325  10
   4  -7 -10 3660.84 496.033   6
   4   7  -9 305.712 202.874  10
   4  -7  -9 81.4431 144.661   6
   4   7  -8 283.352 169.724  10
   4  -7  -8 324.657 181.141   6
   4  -7  -7 682.391 256.685   6
   4   7  -7 398.865 184.970  10
   4  -7  -6 5247.92 711.481   2
   4  -7  -6 4764.96 499.936   6
   4  -7  -5 22.6339 96.8949   2
   4  -7  -5-36.3306 109.718   4
   4  -7  -5-24.6223 101.380   6
   4  -7  -4 9747.29 879.106   2
   4  -7  -4 10134.2 722.856   4
   4  -7  -3 936.060 264.804   4
   4  -7  -2 73.6402 132.367   4
   4  -7  -2 10.3604 106.181   9
   4  -7  -1 2720.14 381.920   9
   4  -7   0 2684.93 368.576   9
   4   7   0 3050.35 401.007   8
  -4   7   0 2007.52 453.934   3
   4  -7   1 4712.16 523.747   9
   4   7   1 4435.91 513.531   8
  -4   7  -1 4826.77 785.561   3
   4  -7   2 253.241 142.967   9
   4   7   2 113.376 100.922   8
  -4   7  -2 409.011 270.488   3
   4  -7   3 4759.98 567.817   9
   4   7   3 4509.56 547.961   8
   4  -7   4-8.91908 107.189   9
   4   7   4 75.3708 97.0455   8
   4  -7   5 1134.06 318.169   9
   4  -7   6 3053.02 454.465   9
   4  -7   7 686.096 243.902   9
   4  -7   8 446.913 180.683   9
   4  -7   9 1573.97 310.325   9
   4  -7  10 1183.95 228.295   9
   4  -8 -12 6744.56 525.660   7
   4  -8 -11 1961.81 321.733   7
   4  -8 -11 2318.13 423.829   6
   4  -8 -10 12.2535 71.8303   7
   4  -8 -10 236.733 152.482   6
   4  -8  -9 2373.23 425.562   6
   4  -8  -8 979.619 274.565   6
   4  -8  -7 205.632 158.762   6
   4  -8  -6 462.018 179.474   6
   4  -8  -5 643.323 230.601   4
   4  -8  -5 719.598 240.931   6
   4  -8  -4 2673.83 399.508   4
   4  -8  -4 3452.13 431.572   6
   4  -8  -3 3688.05 513.263   4
   4  -8  -2 6832.46 628.593   4
   4  -8  -1 882.404 245.423   9
   4  -8  -1 811.482 257.297   4
   4  -8   0 52.2548 125.275   9
   4   8   0 394.289 188.832   8
   4  -8   1 199.784 141.477   9
   4   8   1 221.959 141.571   8
   4  -8   2 29235.0 1334.68   9
   4   8   2 29982.2 1318.24   8
   4  -8   3 88.0767 131.881   9
   4   8   3 14.5041 99.2033   8
   4  -8   4 23490.6 1245.69   9
   4   8   4 23389.9 1191.12   8
   4  -8   5-46.2713 120.282   9
   4  -8   6 3154.18 468.556   9
   4  -8   7-4.26812 113.227   9
   4  -8   8 18599.1 1015.68   9
   4  -8   9 302.212 112.895   9
   4  -9 -11 232.013 152.420   6
   4  -9 -10 18061.0 1038.54   6
   4  -9  -9 160.928 121.398   6
   4  -9  -8 20848.6 1147.84   6
   4  -9  -7-23.7522 137.845   6
   4  -9  -6 1519.16 311.564   6
   4  -9  -5 162.344 107.200   6
   4  -9  -4 6650.96 631.543   6
   4  -9  -4 6177.45 643.275   4
   4  -9  -3 337.372 167.290   4
   4  -9  -2 16062.8 1020.34   4
   4   9  -1-13.5115 90.6130   8
   4  -9  -1-20.0686 142.532   4
   4  -9   0 6076.02 621.540   9
   4   9   0 6987.51 654.490   8
   4  -9   0 6649.65 655.890   4
   4  -9   1 60.2655 157.001   9
   4   9   1 59.7774 96.8542   8
   4  -9   2 2262.69 387.656   9
   4   9   2 2252.49 362.031   8
   4  -9   3 474.246 214.897   9
   4   9   3 266.090 140.634   8
   4  -9   4 3433.92 479.749   9
   4   9   4 3174.68 443.743   8
   4  -9   5 279.030 117.838   9
   4  -9   6 6.32344 87.5922   9
   4  -9   7 948.212 257.287   9
   4  -9   8 2908.35 366.780   9
   4 -10 -10 1089.78 244.670   6
   4 -10  -9 1751.65 361.327   6
   4 -10  -8 552.425 224.655   6
   4 -10  -7 1906.26 375.822   6
   4 -10  -6 363.739 131.554   6
   4 -10  -5 3080.51 474.368   6
   4 -10  -4 2092.90 371.121   6
   4 -10  -3 1969.01 375.696   6
   4 -10  -3 2106.17 403.495   4
   4  10  -2-12.2018 79.7241   8
   4 -10  -2-133.193 127.544   4
   4  10  -1 893.883 266.493   8
   4 -10  -1 723.834 251.038   4
   4  10   0 1972.68 366.224   8
   4 -10   0 2022.32 373.904   4
   4 -10   1 69.2973 116.226   4
   4  10   1 94.8068 136.145   8
   4 -10   2 1325.46 320.559   4
   4 -10   2 1065.70 283.628   9
   4  10   2 1031.62 248.538   8
   4 -10   3-12.6664 123.107   9
   4  10   3-32.1017 84.2676   8
   4 -10   4 341.937 152.312   9
   4 -10   5 93.3966 127.433   9
   4 -10   6 702.068 200.198   9
   4 -10   7 74.8934 85.0840   9
   4 -11  -9 16.3192 90.4817   6
   4 -11  -8 5558.21 518.500   6
   4 -11  -7 47.4295 66.9395   6
   4 -11  -6 15001.9 911.023   6
   4 -11  -5 41.1245 143.450   6
   4 -11  -4 16438.9 973.486   6
   4  11  -3-20.8703 94.7648   8
   4 -11  -3 25.3714 98.0047   6
   4  11  -2 12234.0 849.172   8
   4 -11  -2 12507.6 852.293   6
   4 -11  -2 12416.5 896.904   4
   4  11  -1 382.387 188.807   8
   4 -11  -1 71.4246 125.311   4
   4  11   0 160.539 106.493   8
   4 -11   0 67.6310 121.742   4
   4  11   1 814.180 229.858   8
   4 -11   1 899.611 273.341   4
   4  11   2 838.083 215.913   8
   4 -11   2 978.058 253.616   4
   4  11   3 743.420 200.599   8
   4 -11   3 534.341 197.587   4
   4 -11   4 1114.41 248.331   4
   4 -11   5 121.648 134.881   4
   4  12  -6-0.39177 82.4078   8
   4 -12  -6 45.3986 67.7518   6
   4  12  -5 29.8157 73.9506   8
   4 -12  -5 134.284 100.516   6
   4  12  -4 1823.20 300.080   8
   4 -12  -4 1742.46 278.376   6
   4  12  -3 339.466 172.990   8
   4 -12  -3 386.402 167.206   6
   4  12  -2 2544.33 348.268   8
   4 -12  -2 3444.02 417.773   6
   4  12  -1-36.1873 62.3845   8
   4 -12  -1 241.350 162.369   4
   4 -12  -1 164.998 163.256   6
   4  12   0 8836.87 619.168   8
   4 -12   0 9880.38 682.455   6
   4 -12   0 10210.0 727.398   4
   4  12   1 102.954 85.2382   8
   4 -12   1-151.983 133.217   4
   4 -12   2 4372.00 464.008   4
   4 -12   3 621.323 202.754   4
   5   0 -16 274.909 122.466  10
   5   0 -15 29.8068 89.1503  10
   5   0 -14 3088.72 453.836  10
   5   0 -13 92.9719 120.913  10
   5   0 -12 10574.0 797.731  10
   5   0 -12 10651.6 879.110   5
   5   0 -11-50.6524 123.336  10
   5   0 -11-236.994 131.365   5
   5   0 -10 1374.97 292.110  10
   5   0 -10 1216.55 299.285   5
   5   0  -9 133.284 101.579  10
   5   0  -9 100.891 83.3838   2
   5   0  -8 13920.8 997.716   2
   5   0  -8 12566.8 714.763  10
   5   0  -7-67.7280 110.670   2
   5   0  -6 3770.26 504.193   2
   5   0  -4 38230.8 1481.10   1
   5   0  -3 86.8520 118.043   1
   5   0  -2 11225.7 777.642   1
   5   0  -1-33.3532 68.2762   1
   5   0   0 167.749 107.812   1
  -5   0  -3 34.6401 76.1949   3
   5   0   3 146.234 90.4347  10
  -5   0  -4 154184. 2657.42   5
  -5   0  -4 159476. 3844.90   3
  -5   0  -5-144.120 131.536   5
  -5   0  -5 249.362 151.851   3
  -5   0  -6 40477.9 1556.30   5
  -5   0  -6 39598.0 2139.27   3
  -5   0  -7 187.455 187.057   5
  -5   0  -8 266.597 215.795   5
  -5   0  -9 82.5860 128.531   5
  -5   0 -10 1540.32 355.579   5
  -5   0 -11 14.1832 107.079   5
   5   1 -16 607.081 186.784  10
   5   1 -15 321.895 178.345  10
   5   1 -14 6488.64 679.728  10
   5  -1 -13 283.350 187.086  10
   5   1 -13 827.080 244.942  10
   5  -1 -12 1075.27 263.320  10
   5   1 -12 1216.74 322.853  10
   5  -1 -11 22.3138 78.0537  10
   5   1 -11-118.472 118.692  10
   5   1 -10 8120.63 740.905   5
   5  -1 -10 7619.40 798.860   2
   5  -1 -10 7148.72 653.855   5
   5  -1 -10 8023.54 604.418  10
   5   1 -10 7093.95 648.762  10
   5  -1  -9 870.923 201.595  10
   5   1  -9 900.795 235.226  10
   5  -1  -9 1052.82 297.341   2
   5  -1  -8 233.351 110.692  10
   5   1  -8 253.235 131.260  10
   5  -1  -8 159.289 115.583   2
   5   1  -7 1633.87 297.381  10
   5  -1  -7 2412.11 444.841   2
   5  -1  -6 18178.1 1071.12   1
   5  -1  -6 19232.3 1128.81   2
   5  -1  -5 2516.38 424.419   1
   5  -1  -5 2303.78 428.581   2
   5  -1  -4 2048.24 347.758   1
   5  -1  -3 3353.61 471.924   1
  -5   1   2 1166.53 205.112   3
   5  -1  -2 1184.62 256.798   1
   5  -1  -1 4974.78 555.063   1
  -5   1   1 4790.72 506.920   3
   5  -1   0 67248.0 1849.29   1
  -5   1   0 65482.4 1888.21   3
   5  -1   1 2444.78 378.401   1
  -5   1  -1 2754.94 461.255   3
  -5   1  -2 145.941 135.117   3
   5   1   2 114.201 100.839  10
  -5   1  -3 8510.85 878.611   3
   5  -1   3 9558.56 628.946  10
   5   1   3 8841.89 641.415  10
  -5   1  -4 2211.28 460.082   3
  -5   1  -4 2372.92 333.172   5
   5   1   4 2237.02 332.889  10
  -5   1  -5 8626.15 697.003   5
  -5  -1  -5 8766.84 712.439   5
  -5   1  -5 7242.54 939.535   3
  -5  -1  -5 7663.57 939.879   3
  -5   1  -6 32467.8 1393.83   5
  -5  -1  -6 34414.0 1446.76   5
  -5   1  -7 3050.53 490.867   5
  -5  -1  -7 3266.47 512.594   5
  -5   1  -8 365.817 211.774   5
  -5  -1  -8 309.339 175.507   5
  -5   1  -9 175.336 181.850   5
  -5  -1  -9 115.565 172.026   5
  -5   1 -10 5306.64 617.579   5
  -5  -1 -10 4666.37 607.599   5
  -5   1 -11 22.9478 96.1867   5
  -5  -1 -11 62.3928 113.902   5
   5   2 -16 2552.28 357.595  10
   5   2 -15 577.110 237.860  10
   5   2 -14 1100.29 286.354  10
   5   2 -13 2763.56 478.533  10
   5   2 -12 156.441 99.9284  10
   5  -2 -11 2932.54 378.704   7
   5   2 -11 4725.82 565.989  10
   5   2 -10 1199.49 275.019  10
   5  -2 -10 986.778 289.107   2
   5  -2  -9 3811.61 612.229   2
   5   2  -9 3945.49 512.300  10
   5   2  -8 870.906 228.470  10
   5  -2  -8 1180.78 320.813   2
   5  -2  -8 655.060 234.742   1
   5  -2  -8 1228.82 216.982   6
   5   2  -7 3193.66 408.678  10
   5  -2  -7 3019.50 528.068   2
   5  -2  -7 2232.97 419.559   1
   5   2  -6 565.028 178.880  10
   5  -2  -6 526.216 213.171   2
   5  -2  -6 862.366 226.478   1
   5  -2  -5 2101.38 402.471   1
   5  -2  -5 2932.22 475.352   2
   5  -2  -4 348.044 146.270   2
   5  -2  -4 351.140 174.747   1
   5  -2  -3 1508.20 327.244   1
  -5   2   2 74754.5 1707.29   3
   5  -2  -2 71372.3 2025.81   1
  -5   2   1 1449.13 292.754   3
   5  -2  -1 1294.87 300.921   1
  -5   2   0 34054.4 1382.75   3
   5  -2   0 34131.6 1383.03   1
  -5   2  -1 62.3868 115.724   3
   5  -2   1 111.247 96.0464   1
  -5   2  -2 3313.75 515.081   3
   5   2   2 3727.61 364.558   8
   5   2   2 3891.09 379.614  10
   5  -2   2 4007.85 454.882   1
  -5   2  -3 751.735 283.076   3
  -5   2  -3 675.917 165.001   5
   5   2   3 710.706 199.237  10
   5   2   4 5838.75 526.229  10
  -5   2  -4 6231.12 511.455   5
  -5   2  -4 5569.28 734.497   3
  -5   2  -5 3476.41 441.468   5
  -5  -2  -5 3566.57 461.883   5
  -5   2  -5 2998.48 592.203   3
  -5   2  -6 17850.3 1013.54   5
  -5  -2  -6 17566.9 1044.22   5
  -5   2  -7 699.296 235.114   5
  -5  -2  -7 668.686 272.283   5
  -5   2  -8 3940.20 541.966   5
  -5  -2  -8 3615.04 531.806   5
  -5   2  -9 2455.76 444.605   5
  -5  -2  -9 2002.70 439.523   5
  -5   2 -10 873.110 281.070   5
  -5  -2 -10 538.050 191.165   5
  -5   2 -11 1558.84 315.480   5
  -5  -2 -11 1587.19 344.119   5
   5   3 -15 399.380 141.449  10
   5   3 -14 10301.0 831.081  10
   5   3 -13 167.190 152.559  10
   5  -3 -12 23723.6 1064.92   7
   5   3 -12 23466.4 1333.27  10
   5   3 -11 708.645 276.732  10
   5   3 -10 7119.94 694.568  10
   5   3  -9 2524.37 410.767  10
   5  -3  -9 2825.49 538.250   2
   5  -3  -9 2104.35 339.022   6
   5  -3  -8 45516.2 1799.12   1
   5  -3  -8 44612.0 2014.02   2
   5  -3  -8 45413.2 1330.62   6
   5   3  -8 45150.7 1536.08  10
   5   3  -7 203.096 128.377  10
   5  -3  -7 251.598 204.662   2
   5  -3  -7 181.419 111.049   1
   5  -3  -7 178.943 96.3088   6
   5  -3  -6 58635.8 2136.36   2
   5  -3  -6 58106.7 2011.85   1
   5   3  -6 61083.5 1599.52  10
   5   3  -5 3315.36 414.295  10
   5  -3  -5 4172.33 571.218   2
   5  -3  -5 3281.19 491.316   1
   5  -3  -4 17980.4 1086.32   1
   5  -3  -4 20134.9 1173.18   2
   5  -3  -3 474.731 223.146   2
  -5   3   1 3595.88 460.481   3
  -5   3   0 476.011 146.910   3
   5   3   1 223.054 120.422   8
   5   3   1 358.030 141.359  10
  -5   3  -1 101.221 131.396   3
   5   3   2 192.008 109.572   8
   5  -3   2 47.7566 67.3523   1
   5   3   2 266.834 123.881  10
  -5   3  -2 361.650 233.278   3
   5   3   3 315.542 159.842   8
   5   3   3 714.547 207.812  10
  -5   3  -3 702.180 244.168   3
  -5   3  -4 15645.3 1275.42   3
   5   3   4 17099.5 906.499  10
  -5   3  -5 788.329 210.372   5
  -5  -3  -5 422.204 209.156   5
  -5   3  -5 1161.57 376.030   3
  -5   3  -6 3091.22 419.988   5
  -5  -3  -6 2847.19 421.742   5
  -5   3  -7 98.4687 134.293   5
  -5  -3  -7 288.950 226.705   5
  -5   3  -8 22256.4 1236.75   5
  -5  -3  -8 22028.8 1277.38   5
  -5   3  -9 31.6319 127.419   5
  -5  -3  -9 87.4292 164.350   5
  -5  -3 -10 13369.4 967.706   5
  -5   3 -10 13562.5 917.080   5
  -5   3 -11-188.694 100.249   5
  -5  -3 -11-150.500 116.679   5
   5   4 -15 1758.31 325.608  10
   5   4 -14 265.272 184.415  10
   5  -4 -13 1960.85 339.624   7
   5   4 -13 4652.09 601.131  10
   5   4 -12 1496.73 342.993  10
   5  -4 -12 1655.79 293.604   7
   5   4 -11 2615.11 526.002  10
   5  -4 -10 8639.36 689.478   6
   5   4 -10 8339.30 741.791  10
   5  -4  -9 4680.66 720.455   2
   5  -4  -9 3090.89 426.076   6
   5   4  -9 4200.89 567.973  10
   5   4  -8 620.152 189.737  10
   5  -4  -8 628.188 282.916   2
   5  -4  -8 726.510 238.751   1
   5  -4  -8 637.983 167.091   6
   5  -4  -7 5438.99 682.136   1
   5  -4  -7 8116.77 904.150   2
   5  -4  -7 5618.92 498.533   6
   5   4  -7 7260.36 687.189  10
   5  -4  -6 44781.7 1938.50   2
   5  -4  -6 40467.2 1165.36   6
   5  -4  -6 41038.6 1773.42   1
   5   4  -6 39769.8 1365.11  10
   5  -4  -5 2921.17 524.424   2
   5   4  -5 2916.34 393.607  10
   5  -4  -4 3285.38 496.952   2
   5   4  -4 3624.23 377.579  10
   5   4  -3 338.801 131.513  10
   5  -4  -3 232.084 176.080   2
   5   4  -2 28024.3 1003.28  10
   5   4  -1 726.885 187.984  10
   5   4  -1 745.043 183.084   8
  -5   4   1 1173.63 308.888   3
  -5   4   0 17277.9 1110.89   3
   5   4   0 16007.8 769.408   8
   5   4   0 16298.6 770.905  10
   5   4   1 555.651 172.919   8
  -5   4  -1 521.578 223.729   3
   5   4   1 585.812 176.171  10
  -5   4  -2 809.401 281.584   3
   5   4   2 631.938 173.377   8
   5   4   2 483.216 164.320  10
   5   4   3 1815.68 334.341   8
  -5   4  -3 1509.47 437.988   3
   5   4   3 1793.20 322.315  10
   5   4   4 1297.59 265.235  10
  -5   4  -4 304.087 130.577   3
  -5  -4  -5 1871.88 349.180   5
  -5  -4  -6 15742.4 994.174   5
  -5  -4  -7 3001.79 498.463   5
  -5  -4  -8 466.418 189.115   5
  -5  -4  -9 1200.80 320.094   5
  -5  -4 -10 4431.82 529.372   5
   5   5 -15 827.824 237.224  10
   5   5 -14 1297.28 284.693  10
   5   5 -13 45.8089 155.821  10
   5   5 -12 3952.29 524.226  10
   5   5 -11 2366.54 447.928  10
   5  -5 -11 1095.45 296.404   6
   5  -5 -10 19887.2 1082.88   6
   5   5 -10 19675.7 1165.48  10
   5   5  -9 162.246 170.770  10
   5  -5  -9-19.0971 104.492   6
   5  -5  -8 12741.4 1167.77   2
   5  -5  -8 12480.9 782.220   6
   5   5  -8 12500.2 848.824  10
   5  -5  -7 2976.19 597.346   2
   5  -5  -7 2556.80 370.785   6
   5  -5  -7 1313.10 358.031   1
   5   5  -7 2994.69 432.611  10
   5   5  -6 1244.15 256.865  10
   5  -5  -6 1288.62 338.969   2
   5  -5  -6 1200.23 200.017   6
   5   5  -5 612.864 202.323  10
   5  -5  -5 550.145 239.638   2
   5  -5  -5 274.808 121.262   6
   5  -5  -5 485.215 167.506   4
   5   5  -4 1540.63 251.179  10
   5  -5  -4 1448.61 340.654   2
   5  -5  -4 1494.88 240.701   4
   5  -5  -4 1383.66 225.573   6
   5   5  -3 1784.73 302.536  10
   5  -5  -3 2332.24 452.538   2
   5  -5  -3 1732.34 272.441   4
   5  -5  -2 23667.4 931.420   4
   5   5  -2 23854.1 962.713  10
   5  -5  -1 9150.69 589.453   9
   5   5  -1 9117.41 670.302   8
   5   5  -1 8636.32 633.844  10
   5  -5   0 6821.07 500.357   9
  -5   5   0 6451.67 744.173   3
   5   5   0 7437.72 572.299   8
   5   5   0 7105.26 525.872  10
   5  -5   1 7833.54 612.390   9
  -5   5  -1 8351.86 953.412   3
   5   5   1 7659.65 637.162   8
   5   5   1 8283.35 623.328  10
   5   5   2 2316.40 342.306   8
  -5   5  -2 2591.05 522.539   3
   5   5   2 2909.14 357.495  10
   5   5   3 250.638 142.873   8
  -5   5  -3-111.623 148.113   3
   5   5   3 114.318 111.753  10
   5   5   4 10768.6 794.280   8
   5   5   4 10906.6 737.868  10
  -5  -5  -5 973.287 249.072   5
  -5  -5  -6 5680.57 592.590   5
  -5  -5  -7 321.380 184.977   5
  -5  -5  -8 3115.90 450.486   5
  -5  -5  -9 62.0199 138.089   5
   5  -5  10 3077.45 389.878   9
  -5  -5 -10 3591.82 439.815   5
   5   6 -14 3897.79 449.771  10
   5   6 -13-17.1257 115.913  10
   5   6 -12 1796.61 341.356  10
   5   6 -11 560.536 191.964  10
   5  -6 -11-86.2005 135.950   6
   5   6 -10-20.8324 85.2021  10
   5  -6 -10-208.589 146.507   6
   5   6  -9 857.917 266.823  10
   5  -6  -9 21.5238 87.6507   6
   5   6  -8 9789.90 767.641  10
   5  -6  -8 9132.23 700.964   6
   5   6  -7 178.979 139.943  10
   5  -6  -7 12.2632 67.1588   1
   5  -6  -7 188.886 114.302   6
   5   6  -6 7347.66 636.224  10
   5  -6  -6 7299.64 829.302   2
   5  -6  -6 7766.96 595.148   6
   5   6  -5-8.69062 84.7669  10
   5  -6  -5 0.83406 92.7495   2
   5  -6  -5 83.7798 107.607   4
   5  -6  -5 21.8951 61.2472   6
   5   6  -4 16485.2 873.462  10
   5  -6  -4 17797.6 854.778   6
   5  -6  -4 16757.8 1182.12   2
   5  -6  -4 17740.4 906.167   4
   5   6  -3 43.8009 99.5305  10
   5  -6  -3 24.9641 121.285   2
   5  -6  -3 173.832 111.854   4
   5  -6  -2 34061.8 1163.95   9
   5   6  -2 34413.1 1202.53  10
   5  -6  -2 36310.8 1276.83   4
   5  -6  -1 421.688 150.156   9
   5   6  -1 604.910 213.680   8
   5   6  -1 566.091 176.443  10
   5  -6   0 163498. 2691.04   9
   5   6   0 163836. 2904.18   8
   5   6   0 165253. 2600.79  10
   5  -6   1 179.676 129.515   9
   5   6   1 381.481 188.037   8
  -5   6  -1 150.372 126.574   3
   5   6   1 128.116 71.3979  10
   5  -6   2 66312.3 1863.70   9
  -5   6  -2 62379.9 2721.03   3
   5   6   2 68476.1 1949.28   8
   5  -6   3 104.223 108.148   9
   5   6   3-47.7685 109.310   8
   5  -6   4 2990.78 427.621   9
   5   6   4 3226.03 450.307   8
  -5  -6  -4 3231.22 402.156   5
   5  -6   5 42.1987 140.398   9
  -5  -6  -5 122.828 138.600   5
   5  -6   6 6.17506 99.3947   9
  -5  -6  -6 397.074 203.129   5
   5  -6   7 163.311 103.843   9
  -5  -6  -7 304.495 156.281   5
   5  -6   8 4040.10 502.764   9
  -5  -6  -8 3736.18 464.620   5
   5  -6   9 64.4823 76.8592   9
   5  -6  10 1108.82 218.161   9
   5   7 -13 329.587 164.719  10
   5   7 -12 3986.61 491.486  10
   5   7 -11-4.70391 84.0749  10
   5  -7 -11-46.9305 79.9217   6
   5  -7 -10 3578.39 501.166   6
   5   7 -10 4276.67 521.969  10
   5   7  -9 349.982 206.771  10
   5  -7  -9 384.781 191.115   6
   5  -7  -8 1160.13 274.390   6
   5   7  -8 840.588 237.267  10
   5   7  -7 272.672 179.099  10
   5  -7  -7 227.207 129.649   6
   5  -7  -6 2122.26 335.803   6
   5   7  -6 1780.33 316.838  10
   5   7  -5 409.239 178.372  10
   5  -7  -5 497.910 182.006   6
   5  -7  -5 193.843 125.754   4
   5  -7  -4 2587.92 376.118   4
   5  -7  -4 2321.79 334.485   6
   5  -7  -3 2649.48 403.932   4
   5  -7  -2 216.756 111.593   9
   5  -7  -2 176.239 89.5266   4
   5  -7  -1 12189.7 818.991   9
   5   7  -1 11361.3 861.221   8
   5  -7  -1 10572.0 783.411   4
   5  -7   0 1783.82 313.121   9
   5   7   0 1730.55 332.873   8
   5  -7   1 10181.9 788.709   9
   5   7   1 9511.66 808.919   8
   5  -7   2 298.869 169.734   9
   5   7   2 186.012 116.340   8
   5  -7   3 1909.96 377.818   9
   5   7   3 1739.65 363.388   8
   5  -7   4 6844.47 664.332   9
   5   7   4 6798.86 659.989   8
   5  -7   5 194.974 152.371   9
   5  -7   6 1708.10 337.719   9
   5  -7   7 536.648 195.335   9
   5  -7   8 335.021 162.709   9
   5  -7   9 86.1382 116.731   9
   5  -8 -11 579.784 248.448   6
   5  -8 -10 30.8701 80.0731   6
   5  -8  -9 208.936 136.271   6
   5  -8  -8 934.688 267.097   6
   5  -8  -7 2003.52 377.514   6
   5  -8  -6 5110.48 547.881   6
   5  -8  -5 4062.37 521.292   6
   5  -8  -5 4330.00 550.674   4
   5  -8  -4 1359.50 284.357   4
   5  -8  -4 1511.78 296.915   6
   5  -8  -3 283.224 188.402   4
   5  -8  -2 30898.9 1363.38   4
   5  -8  -1 164.186 111.592   4
   5  -8  -1 203.235 134.620   9
   5   8  -1 289.782 198.727   8
   5  -8   0 34186.1 1414.64   9
   5   8   0 33374.9 1451.61   8
   5  -8   0 33167.0 1427.21   4
   5  -8   1 225.666 164.642   9
   5   8   1 208.667 144.412   8
   5  -8   2 25076.3 1249.24   9
   5   8   2 25042.4 1260.00   8
   5  -8   3 166.777 173.108   9
   5   8   3 581.010 251.374   8
   5  -8   4 11386.6 858.245   9
   5   8   4 10537.2 816.277   8
   5  -8   5 3130.49 482.549   9
   5  -8   6 9162.69 750.247   9
   5  -8   7 1474.44 299.029   9
   5  -8   8 689.859 192.929   9
   5  -9 -11-7.27690 105.090   6
   5  -9 -10 5678.46 566.883   6
   5  -9  -9 118.650 99.9024   6
   5  -9  -8 5047.25 558.317   6
   5  -9  -7-110.697 85.4139   6
   5  -9  -6 18916.9 1063.04   6
   5  -9  -5 2047.85 399.215   6
   5  -9  -4 15205.9 942.074   6
   5  -9  -4 14785.7 997.563   4
   5  -9  -3 715.590 270.975   4
   5  -9  -3 788.547 235.763   6
   5   9  -2 1919.03 378.008   8
   5  -9  -2 2369.25 404.414   4
   5   9  -1 128.680 120.970   8
   5  -9  -1-67.3072 93.2753   4
   5  -9   0 4227.79 511.553   9
   5   9   0 4462.94 542.636   8
   5  -9   0 3937.74 515.555   4
   5  -9   1 143.557 156.782   4
   5  -9   1-58.3091 92.4557   9
   5   9   1 144.407 107.068   8
   5  -9   2 174.174 130.600   9
   5   9   2 90.7962 77.4988   8
   5  -9   3 1458.75 347.198   9
   5   9   3 1466.67 325.243   8
   5  -9   4 13977.2 931.443   9
   5  -9   5 41.1685 101.813   9
   5  -9   6 23868.8 1127.94   9
   5  -9   7 126.135 102.120   9
   5 -10 -10 1682.94 285.127   6
   5 -10  -9 1912.69 343.833   6
   5 -10  -8 1062.97 255.905   6
   5 -10  -7 1912.99 387.988   6
   5 -10  -6 2712.69 402.350   6
   5 -10  -5 2082.13 392.161   6
   5 -10  -4 23241.5 1160.46   6
   5  10  -3 914.258 274.682   8
   5 -10  -3 855.358 256.377   6
   5 -10  -3 819.496 287.192   4
   5 -10  -2 1069.27 279.479   4
   5  10  -2 1342.32 300.793   8
   5 -10  -2 1290.55 265.525   6
   5  10  -1-84.0471 110.916   8
   5 -10  -1 23.2009 110.597   4
   5  10   0 11840.7 857.021   8
   5 -10   0 11766.5 874.060   4
   5  10   1 207.764 147.715   8
   5 -10   1 85.0686 93.6784   4
   5 -10   2 1229.48 285.415   4
   5 -10   2 1484.22 301.062   9
   5  10   2 1335.10 276.637   8
   5 -10   3 240.721 177.622   4
   5 -10   3 390.538 166.385   9
   5  10   3 621.755 196.067   8
   5 -10   4-66.4440 88.4685   4
   5 -10   4 27.8990 89.4073   9
   5 -10   5 1000.44 234.567   4
   5 -10   5 1230.57 261.891   9
   5 -10   6 25.7110 78.4458   9
   5 -11  -8 14473.3 793.763   6
   5 -11  -7 355.078 157.749   6
   5 -11  -6 15515.1 883.528   6
   5  11  -5 391.006 178.073   8
   5 -11  -5 148.939 107.108   6
   5  11  -4 5273.81 556.104   8
   5 -11  -4 5379.53 531.174   6
   5  11  -3 247.015 168.406   8
   5 -11  -3 222.796 159.289   6
   5  11  -2 820.046 228.527   8
   5 -11  -2 929.018 247.227   4
   5 -11  -2 935.029 237.093   6
   5  11  -1 1207.70 288.459   8
   5 -11  -1 1156.77 280.179   4
   5 -11  -1 1075.16 263.506   6
   5  11   0 3507.69 434.924   8
   5 -11   0 3229.37 424.504   4
   5  11   1 1072.93 259.916   8
   5 -11   1 1228.78 295.435   4
   5  11   2 736.896 206.239   8
   5 -11   2 629.907 191.522   4
   5 -11   3 620.158 196.118   4
   5 -11   4 80.2174 78.5002   4
   5  12  -5 580.891 186.474   8
   5  12  -4 12379.5 735.556   8
   5 -12  -4 12585.5 712.431   6
   5  12  -3 227.195 136.484   8
   5 -12  -3 12.9740 69.0743   6
   5  12  -2 3939.68 416.569   8
   5 -12  -2 4405.00 421.125   6
   5  12  -1 81.5155 86.0934   8
   5 -12  -1 58.2109 56.7143   4
   5 -12  -1 263.872 134.326   6
   5 -12   0 4038.68 434.466   4
   6   0 -15-146.948 135.594  10
   6   0 -14 78.6159 85.1404  10
   6   0 -13 25.7834 62.8803  10
   6   0 -12 1096.86 268.266  10
   6   0 -11 20.8244 84.6570  10
   6   0 -10 1413.62 305.827  10
   6   0  -9-123.952 124.334  10
   6   0  -8 38975.3 1324.90  10
   6   0  -7-117.004 103.072  10
   6   0  -6 66017.0 1573.23  10
   6   0   0 399.302 104.788  10
  -6   0  -1-12.6210 120.509   3
   6   0   1 89.9819 87.5821  10
  -6   0  -2 12573.9 1059.61   3
   6   0   2 12485.0 736.805  10
  -6   0  -3-129.939 171.100   3
   6   0   3 95.5392 89.6382  10
  -6   0  -4 43902.7 1549.79   5
  -6   0  -4 41716.8 2153.38   3
  -6   0  -5-173.154 139.194   5
  -6   0  -6 9256.46 794.305   5
  -6   0  -7 69.8637 110.442   5
  -6   0  -8 49990.0 1940.90   5
  -6   0  -9-124.223 192.211   5
  -6   0 -10 3710.17 490.198   5
   6   1 -15-18.4024 99.4292  10
   6   1 -14 2210.70 393.246  10
   6   1 -13-0.54576 86.3910  10
   6  -1 -12 3333.43 441.691  10
   6   1 -12 3511.91 479.654  10
   6  -1 -11 871.575 229.927  10
   6   1 -11 1540.78 335.857  10
   6  -1 -10 3769.76 615.566   2
   6  -1 -10 3356.19 407.053  10
   6   1 -10 3979.30 489.113  10
   6  -1  -9 4486.16 642.467   2
   6  -1  -9 4786.25 464.345  10
   6   1  -9 3790.44 466.536  10
   6   1  -8 1071.91 235.473  10
   6  -1  -8 1168.04 213.142  10
   6  -1  -8 970.815 297.371   2
   6  -1  -7 6942.48 846.540   2
   6  -1  -7 6906.17 537.441  10
   6   1  -7 7804.43 624.889  10
   6  -1  -6 4349.85 579.561   1
   6  -1  -6 3830.18 355.582  10
   6   1  -6 4113.50 417.180  10
   6  -1  -5 11714.9 980.887   1
   6   1  -5 13328.1 778.196  10
   6  -1  -4 10885.9 887.281   1
   6   1  -4 11737.7 661.256  10
   6  -1  -3 14383.6 1056.54   1
   6   1  -2 85.5508 89.4654  10
   6  -1  -2 211.776 134.171   1
  -6   1   1 1025.46 273.566   3
   6  -1  -1 971.690 305.359   1
   6   1  -1 719.677 190.119  10
   6   1   0 8019.53 553.373  10
   6  -1   0 6932.84 674.366   1
  -6   1   0 7897.07 736.881   3
   6  -1   0 7492.00 507.585  10
  -6   1  -1 49.1250 71.8521   3
   6  -1   1-59.7374 102.330   1
   6  -1   1 98.3406 97.9675  10
   6   1   1-52.8113 93.8695  10
  -6   1  -2 26943.6 1550.16   3
   6  -1   2 26243.8 1051.68  10
   6   1   2 25490.4 1072.56  10
  -6   1  -3 2559.56 547.955   3
  -6   1  -3 4456.81 475.220   5
   6   1   3 3526.84 448.785  10
   6  -1   3 3427.88 439.070  10
  -6   1  -4 13711.9 847.428   5
  -6  -1  -4 14508.8 901.633   5
  -6   1  -4 15157.6 1312.71   3
  -6  -1  -4 13444.8 1229.36   3
  -6  -1  -5 3576.98 501.843   5
  -6   1  -5 3457.77 484.079   5
  -6   1  -6 2508.26 404.013   5
  -6  -1  -6 2443.51 426.438   5
  -6   1  -7 865.986 269.543   5
  -6  -1  -7 456.726 232.518   5
  -6   1  -8 14345.8 1024.94   5
  -6  -1  -8 14810.3 1056.49   5
  -6   1  -9 736.110 233.521   5
  -6  -1  -9 1220.38 322.977   5
  -6   1 -10-107.407 119.319   5
  -6  -1 -10 87.4745 178.801   5
   6   2 -15 793.673 257.329  10
   6   2 -14 392.832 174.678  10
   6   2 -13 2895.36 486.497  10
   6   2 -12 1689.75 349.903  10
   6   2 -11 3542.71 562.835  10
   6   2 -10 20504.3 1131.02  10
   6   2  -9 985.542 284.856  10
   6  -2  -9 1573.88 391.882   2
   6  -2  -8 6289.34 720.649   1
   6  -2  -8 6494.46 776.448   2
   6   2  -8 6688.68 614.771  10
   6  -2  -7 820.506 284.435   1
   6  -2  -7 795.284 286.550   2
   6   2  -7 848.300 235.623  10
   6  -2  -6 32340.9 1607.39   1
   6  -2  -6 33328.2 1676.25   2
   6   2  -6 31448.6 1194.99  10
   6   2  -5 653.912 200.865  10
   6  -2  -5 577.329 240.566   1
   6  -2  -4 45085.8 1850.55   1
   6   2  -4 44417.4 1346.67  10
   6   2  -3 655.557 195.995  10
   6  -2  -3 698.473 259.869   1
   6   2  -2 3972.88 390.986  10
   6  -2  -2 3810.01 535.660   1
  -6   2   1 322.293 139.397   3
   6  -2  -1 412.619 227.404   1
   6   2  -1 161.043 128.356  10
  -6   2   0 114.601 140.201   3
   6   2   0 129.617 83.6002   8
   6  -2   0 245.537 147.431   1
   6  -2   0 348.689 125.323  10
   6   2   0 117.283 79.9935  10
   6  -2   1 4307.96 562.428   1
   6   2   1 4345.26 429.441   8
  -6   2  -1 4149.95 618.649   3
   6  -2   1 4510.91 421.656  10
   6   2   1 4226.87 468.900  10
  -6   2  -2 11760.2 1040.59   3
   6   2   2 11991.1 747.126  10
   6  -2   2 13158.3 720.573  10
  -6   2  -3 2631.10 347.763   5
   6   2   3 2294.97 375.471  10
  -6   2  -3 1947.19 485.929   3
  -6   2  -4 3401.27 647.277   3
  -6   2  -4 3739.22 426.821   5
   6   2   4 3761.20 472.017  10
  -6   2  -5 6172.78 624.296   5
  -6  -2  -5 5296.97 626.248   5
  -6   2  -6 10806.9 834.371   5
  -6  -2  -6 10625.1 858.927   5
  -6   2  -7 1991.42 398.354   5
  -6  -2  -7 1599.17 390.235   5
  -6   2  -8 3187.59 465.078   5
  -6  -2  -8 3178.62 499.664   5
  -6   2  -9 1651.35 340.694   5
  -6  -2  -9 1926.51 400.620   5
  -6   2 -10 217.704 124.222   5
  -6  -2 -10 131.756 89.9340   5
   6   3 -15 1026.99 279.626  10
   6   3 -14 7854.25 721.253  10
   6   3 -13 64.9894 156.025  10
   6   3 -12 31131.6 1459.15  10
   6   3 -11 3116.98 515.374  10
   6   3 -10 26966.6 1327.50  10
   6   3  -9 345.535 197.592  10
   6  -3  -8 10362.1 947.208   1
   6  -3  -8 12478.3 1101.10   2
   6   3  -8 11570.1 824.013  10
   6  -3  -7-217.400 153.725   1
   6  -3  -7-23.0231 69.5317   2
   6   3  -6 25.0732 78.4185  10
   6  -3  -6 23.1796 99.8335   1
   6  -3  -6-29.8749 109.443   2
   6   3  -5 946.713 249.518  10
   6  -3  -5 846.085 297.256   1
   6  -3  -5 756.617 281.155   2
   6  -3  -4 10676.2 927.348   1
   6   3  -4 10421.8 679.189  10
   6   3  -3 420.242 180.283  10
   6  -3  -3 390.701 207.062   1
   6   3  -3 338.227 114.839   8
   6   3  -2 351.895 122.781  10
   6   3  -2 82.7943 55.7831   8
   6  -3  -2 194.534 115.589   1
   6   3  -1-26.7966 71.6303   8
   6  -3  -1 123.352 93.1108   1
   6   3  -1 173.186 116.271  10
   6   3   0 7177.60 526.394   8
  -6   3   0 7588.64 758.371   3
   6  -3   0 7674.76 765.444   1
   6   3   0 7140.25 555.721  10
   6  -3   1 722.366 263.228   1
   6   3   1 890.077 218.067   8
  -6   3  -1 391.703 196.847   3
   6   3   1 592.214 216.542  10
   6   3   2 24002.8 1054.69   8
  -6   3  -2 23288.0 1507.92   3
   6   3   2 23116.0 1066.49  10
  -6   3  -3-206.512 174.677   3
   6   3   3 277.662 145.654  10
   6   3   4 44771.9 1602.77  10
  -6  -3  -5 2967.41 468.145   5
  -6  -3  -6 16057.5 1049.85   5
  -6   3  -7 102.106 95.1626   5
  -6  -3  -7 137.054 162.209   5
  -6   3  -8 5242.31 576.955   5
  -6  -3  -8 5887.85 650.466   5
  -6  -3  -9 944.881 268.011   5
  -6  -3 -10 13930.3 892.939   5
   6   4 -15 1566.72 287.730  10
   6   4 -14 423.775 191.497  10
   6   4 -13 4732.92 582.040  10
   6   4 -12 2176.18 398.824  10
   6   4 -11 6935.53 736.034  10
   6   4 -10 511.300 187.420  10
   6  -4 -10 623.649 196.168   6
   6  -4  -9 3173.80 414.138   6
   6   4  -9 3743.39 553.693  10
   6  -4  -8 2954.02 517.633   1
   6   4  -8 3847.59 499.550  10
   6   4  -7 63.1386 82.8113  10
   6  -4  -7 35.0363 107.023   1
   6  -4  -6 33571.4 1794.33   2
   6   4  -6 32479.5 1316.77  10
   6  -4  -6 33340.5 1730.93   1
   6   4  -5 1467.93 324.334  10
   6  -4  -5 1050.87 369.461   2
   6  -4  -5 875.992 297.796   1
   6  -4  -4 3533.02 555.686   1
   6   4  -4 3276.39 402.377  10
   6   4  -3 195.527 119.079  10
   6  -4  -3 40.3247 131.671   1
   6   4  -2 430.581 138.767  10
   6   4  -2 662.271 174.542   8
   6  -4  -2 560.286 227.600   1
   6   4  -1 382.673 181.049   8
   6  -4  -1 438.743 195.123   1
   6   4  -1 558.541 198.272  10
   6  -4   0 2034.31 276.374   9
   6   4   0 2565.40 341.403   8
   6  -4   0 2446.01 455.741   1
   6   4   0 2373.17 326.383  10
   6   4   1 1683.14 319.406   8
   6  -4   1 1729.05 389.428   1
  -6   4  -1 1525.24 378.954   3
   6   4   1 1729.00 319.772  10
   6   4   2 21282.8 1035.21  10
   6   4   2 21548.6 1065.48   8
  -6   4  -2 19761.3 1446.77   3
  -6   4  -3 9606.34 1084.98   3
   6   4   3 10194.5 771.074  10
  -6  -4  -4 16748.3 1006.45   5
   6   4   4 14774.9 919.222  10
  -6  -4  -5 598.220 200.058   5
  -6  -4  -6 259.075 167.737   5
  -6  -4  -7 1577.79 372.495   5
  -6  -4  -8 2340.84 415.435   5
  -6  -4  -9 1296.83 302.949   5
   6   5 -14 10224.2 748.584  10
   6   5 -13 74.8936 141.526  10
   6   5 -12 3707.07 528.876  10
   6   5 -11 2.34402 93.1172  10
   6  -5 -10 9144.19 712.747   6
   6   5 -10 10079.3 838.369  10
   6   5  -9 556.301 250.372  10
   6  -5  -9 249.234 158.725   6
   6  -5  -8 4504.18 461.104   6
   6   5  -8 5121.27 582.771  10
   6  -5  -7 2500.56 510.986   1
   6   5  -7 3471.27 533.410  10
   6   5  -6 72.1568 74.7303  10
   6  -5  -6 171.850 149.397   2
   6  -5  -6 30.3516 84.3864   1
   6   5  -5 2267.45 385.205  10
   6  -5  -5 1713.42 428.544   2
   6  -5  -5 1441.72 420.561   1
   6   5  -4 761.124 209.646  10
   6   5  -3 888.956 257.423  10
   6   5  -2 2697.60 357.021  10
   6   5  -2 3078.56 388.246   8
   6  -5  -2 2930.22 340.028   4
   6   5  -1 4020.22 476.450   8
   6   5  -1 4319.99 488.925  10
   6   5   0 13216.0 798.662  10
   6  -5   0 12946.8 737.449   9
   6   5   0 13778.7 848.049   8
   6  -5   1 2903.77 391.468   9
   6   5   1 2561.43 416.844   8
   6  -5   1 3165.20 556.128   1
   6   5   1 2857.46 429.222  10
  -6   5  -2 32680.5 1951.23   3
   6   5   2 36256.9 1452.98   8
   6   5   2 36056.5 1379.28  10
   6   5   3 895.073 270.393   8
   6   5   3 1004.93 282.031  10
  -6  -5  -4 384.107 144.457   5
  -6  -5  -5 227.366 153.012   5
  -6  -5  -6 3693.19 492.238   5
  -6  -5  -7 74.7756 135.449   5
  -6  -5  -8 11297.0 824.965   5
   6  -5   9 100.009 98.3332   9
  -6  -5  -9 458.949 156.291   5
   6   6 -14 113.290 94.0199  10
   6   6 -13 212.338 156.703  10
   6   6 -12 2576.20 407.215  10
   6   6 -11 8.46420 120.588  10
   6  -6 -11 22.0649 92.3650   6
   6  -6 -10 7008.50 641.294   6
   6   6 -10 7188.04 704.940  10
   6   6  -9 967.034 293.504  10
   6  -6  -9 962.224 278.983   6
   6  -6  -8 27597.9 1193.00   6
   6   6  -8 28671.4 1361.59  10
   6   6  -7-85.8509 115.627  10
   6  -6  -7 33.8055 84.5533   6
   6   6  -6 5587.11 574.754  10
   6   6  -5 84.9016 107.170  10
   6  -6  -5-89.7789 115.807   4
   6  -6  -4 22107.9 1027.47   4
   6   6  -4 23284.3 1119.91  10
   6   6  -3-6.44785 92.5300  10
   6  -6  -3-95.6776 93.4791   4
   6   6  -2 68099.7 1866.36  10
   6   6  -2 67751.0 1930.58   8
   6  -6  -2 71299.5 1835.75   4
   6  -6  -1 164.227 95.2562   9
   6   6  -1 53.7268 77.4859   8
   6   6  -1 183.592 69.9461  10
   6  -6   0 82596.8 1977.14   9
   6   6   0 79694.5 2148.16   8
   6   6   0 82474.9 2023.44  10
   6  -6   1 1738.03 320.731   9
   6   6   1 1552.09 335.511   8
   6   6   1 1269.30 315.419  10
   6  -6   2 2242.88 353.919   9
   6   6   2 2434.79 394.163   8
   6   6   2 2061.92 335.512  10
   6  -6   3 80.8621 99.5338   9
   6   6   3 184.033 111.563   8
   6   6   3 356.577 189.680  10
   6  -6   4 1442.72 298.632   9
  -6  -6  -4 1566.93 305.844   5
   6  -6   5 32.0977 106.984   9
  -6  -6  -5-50.5984 121.457   5
   6  -6   6 2288.70 396.111   9
  -6  -6  -6 2053.44 352.753   5
   6  -6   7 239.033 122.178   9
  -6  -6  -7 969.954 273.872   5
   6  -6   8 311.325 157.889   9
  -6  -6  -8-156.610 125.843   5
   6   7 -13 133.138 110.166  10
   6   7 -12 2067.41 362.264  10
   6   7 -11 458.771 202.027  10
   6  -7 -11 234.833 141.962   6
   6   7 -10 71.6549 115.124  10
   6  -7 -10 193.358 153.257   6
   6   7  -9 695.639 235.921  10
   6  -7  -9 479.612 183.796   6
   6   7  -8 293.670 126.101  10
   6  -7  -8 233.315 138.320   6
   6   7  -7 1269.46 324.122  10
   6  -7  -7 1495.32 308.017   6
   6   7  -6 491.965 158.451  10
   6  -7  -6 711.365 197.498   6
   6   7  -5 2688.42 431.935  10
   6  -7  -5 2996.98 397.418   6
   6  -7  -5 2436.09 402.566   4
   6   7  -4 267.669 161.666  10
   6  -7  -4-11.7946 65.6768   4
   6   7  -3 3549.13 523.497   8
   6  -7  -3 3804.61 481.010   4
   6   7  -3 3541.85 462.126  10
   6   7  -2 309.000 185.383   8
   6  -7  -2-35.7797 91.0762   4
   6   7  -2 156.060 82.5250  10
   6  -7  -1 4251.72 505.650   9
   6   7  -1 4373.06 580.908   8
   6  -7  -1 3544.90 474.438   4
   6  -7   0 5085.03 522.765   9
   6   7   0 5516.43 598.895   8
   6  -7   1 5035.97 567.952   9
   6   7   1 5770.90 649.476   8
   6  -7   2 4698.13 517.295   9
   6   7   2 5217.21 588.839   8
   6  -7   3 1242.25 297.949   9
   6   7   3 1371.46 348.520   8
  -6  -7  -3 2061.67 342.123   5
   6  -7   4-15.6240 106.210   9
   6  -7   5 110.959 111.411   9
   6  -7   6 693.038 209.401   9
   6  -7   7-30.3739 78.4180   9
   6  -7   8 652.628 170.430   9
   6   8 -12 617.190 169.724  10
   6   8 -11 635.279 194.528  10
   6  -8 -11 333.658 146.044   6
   6   8 -10 1500.27 282.856  10
   6  -8 -10 1938.06 334.877   6
   6   8  -9 366.799 197.999  10
   6  -8  -9 50.9398 82.9289   6
   6   8  -8 56.4498 78.5173  10
   6  -8  -8 200.003 124.430   6
   6  -8  -7 128.089 123.995   6
   6  -8  -6 20081.2 1041.46   6
   6  -8  -5 199.151 145.355   6
   6  -8  -4 23950.9 1098.60   6
   6  -8  -4 24099.8 1208.88   4
   6   8  -3-1.70386 97.4216   8
   6  -8  -3 81.4626 95.5602   4
   6   8  -2 25036.1 1291.39   8
   6  -8  -2 24799.1 1225.48   4
   6  -8  -1 94.6884 68.6361   9
   6   8  -1 50.0646 97.6750   8
   6  -8  -1-9.60463 93.0576   4
   6  -8   0 17083.3 990.560   9
   6   8   0 18633.3 1115.18   8
   6  -8   0 18272.9 1048.90   4
   6  -8   1 92.4189 102.301   9
   6   8   1 306.419 172.037   8
   6  -8   2 31809.0 1391.82   9
   6   8   2 30257.6 1417.64   8
   6  -8   3 1635.43 350.882   9
   6   8   3 1672.93 374.233   8
   6  -8   4 324.035 161.756   9
   6  -8   5 1707.75 332.161   9
   6  -8   6 1354.94 260.769   9
   6  -8   7 694.705 194.061   9
   6  -9 -10 5248.87 502.934   6
   6  -9  -9 71.2334 76.5028   6
   6  -9  -8 5784.09 558.100   6
   6  -9  -7 2.42648 125.699   6
   6  -9  -6 8291.22 672.594   6
   6  -9  -5 359.273 151.925   6
   6   9  -4 3510.76 491.691   8
   6  -9  -4 3109.73 450.721   4
   6  -9  -4 3273.57 413.909   6
   6   9  -3 825.350 287.275   8
   6  -9  -3 882.693 271.779   4
   6  -9  -3 954.898 258.540   6
   6   9  -2 74.1273 122.349   8
   6  -9  -2-36.3856 95.2297   6
   6  -9  -2 29.6185 67.6208   4
   6   9  -1 547.494 229.204   8
   6  -9  -1 406.947 191.656   4
   6  -9   0 8070.73 680.990   9
   6   9   0 8265.90 737.068   8
   6  -9   0 8063.97 715.581   4
   6  -9   1 61.0567 89.5966   4
   6  -9   1-47.6812 96.4695   9
   6   9   1 55.7261 88.3874   8
   6  -9   2 3342.41 445.091   9
   6   9   2 3513.74 479.013   8
   6  -9   2 3417.24 453.328   4
   6  -9   3-20.5895 103.922   4
   6  -9   3 71.0714 91.2449   9
   6  -9   4 32456.6 1313.13   9
   6  -9   5 197.482 125.754   9
   6 -10  -9 540.819 180.639   6
   6 -10  -8 1004.27 216.505   6
   6 -10  -7 988.665 270.151   6
   6 -10  -6 382.456 160.715   6
   6  10  -5 1389.98 338.496   8
   6 -10  -5 1192.84 278.946   6
   6  10  -4 383.030 181.061   8
   6 -10  -4 279.333 139.296   6
   6  10  -3-37.9710 100.790   8
   6 -10  -3 7.86585 79.4299   4
   6 -10  -3-2.69265 89.9063   6
   6 -10  -2 1477.50 314.395   4
   6  10  -2 1387.02 292.074   8
   6 -10  -2 1234.09 253.728   6
   6  10  -1 388.497 202.227   8
   6 -10  -1 375.152 164.046   4
   6  10   0 437.336 160.507   8
   6 -10   0 626.091 210.598   4
   6  10   1 1427.35 310.720   8
   6 -10   1 921.233 265.722   4
   6 -10   2 812.433 207.350   9
   6  10   2 972.188 222.257   8
   6 -10   2 1394.11 277.865   4
   6 -10   3 527.423 171.816   9
   6 -10   3 334.311 148.021   4
   6 -10   4-11.8862 60.6306   4
   6 -10   4 102.774 85.5575   9
   6  11  -7 357.100 143.998   8
   6  11  -6 748.745 200.966   8
   6 -11  -6 926.935 201.227   6
   6  11  -5-100.808 79.3042   8
   6 -11  -5 174.171 105.415   6
   6  11  -4 1191.08 254.153   8
   6 -11  -4 998.139 204.451   6
   6  11  -3 788.691 226.631   8
   6 -11  -3 822.559 191.757   6
   6  11  -2 473.336 178.124   8
   6 -11  -2 544.146 174.125   4
   6  11  -1 272.022 132.866   8
   6 -11  -1 484.247 173.709   4
   6  11   0 1929.14 306.878   8
   6 -11   0 1794.07 298.115   4
   6  11   1 372.248 152.459   8
   6 -11   1 357.904 158.281   4
   7   0 -14 828.883 225.051  10
   7   0 -13-69.8988 87.1406  10
   7   0 -12 2668.16 413.679  10
   7   0 -11 90.6051 109.052  10
   7   0 -10 3841.70 479.879  10
   7   0  -9-36.8573 76.4566  10
   7   0  -8 55768.1 1665.49  10
   7   0  -7-108.026 97.7578  10
   7   0  -6 125133. 2385.51  10
   7   0  -5-34.4489 94.7406  10
   7   0  -4 147434. 2496.69  10
   7   0  -3-62.8700 119.710  10
   7   0  -2 12803.4 735.212  10
  -7   0   1 308.503 160.073   3
   7   0  -1-3.18010 99.2250  10
  -7   0   0 3052.83 509.946   3
   7   0   0 2866.57 368.161  10
  -7   0  -1-49.5857 198.444   3
   7   0   1-28.5370 108.070  10
  -7   0  -2 6097.73 812.715   3
   7   0   2 5225.86 519.648  10
  -7   0  -3-8.87351 151.564   5
   7   0   3 77.0941 133.971  10
  -7   0  -4 21730.4 1160.01   5
  -7   0  -5 80.6881 143.392   5
  -7   0  -6 5802.46 642.934   5
  -7   0  -7-36.1518 99.2727   5
  -7   0  -8 2562.02 416.652   5
  -7   0  -9 18.1975 107.830   5
   7   1 -15 246.216 124.180  10
   7   1 -14 2052.63 353.150  10
   7   1 -13 989.782 265.406  10
   7   1 -12 789.590 226.429  10
   7   1 -11 736.360 246.038  10
   7   1 -10 869.560 245.654  10
   7   1  -9 2341.52 424.262  10
   7  -1  -9 2330.94 389.053  10
   7   1  -8 2485.76 371.092  10
   7  -1  -8 3096.38 365.838  10
   7  -1  -7 11810.8 754.333  10
   7   1  -7 15057.4 899.747  10
   7  -1  -6 2560.04 323.753  10
   7   1  -6 2670.61 377.829  10
   7  -1  -5 13504.0 745.641  10
   7  -1  -5 10807.9 1000.68   1
   7   1  -5 12376.9 806.004  10
   7  -1  -4 2354.46 306.962  10
   7   1  -4 1961.74 305.285  10
   7  -1  -4 2277.97 423.972   1
   7  -1  -3 6988.33 804.456   1
   7  -1  -3 7425.17 563.697  10
   7   1  -3 7815.91 623.493  10
   7  -1  -2 27423.9 1507.44   1
   7  -1  -2 25629.4 1002.35  10
   7   1  -2 25251.2 1064.22  10
   7  -1  -1 458.919 215.094   1
   7  -1  -1 437.128 182.254  10
   7   1  -1 439.919 186.027  10
  -7   1   0 56121.4 2170.23   3
   7  -1   0 57674.5 1584.59  10
   7   1   0 57448.1 1685.41  10
  -7   1  -1-92.9756 114.503   3
   7  -1   1 22.3860 98.7756  10
   7   1   1 20.0578 148.113  10
  -7   1  -2 6375.07 834.851   3
  -7  -1  -2 6373.81 820.156   3
   7  -1   2 6895.26 587.191  10
   7   1   2 6666.12 600.213  10
  -7   1  -3 164.224 129.804   5
   7   1   3 134.803 119.083  10
  -7   1  -4 9607.96 756.274   5
  -7  -1  -4 9657.63 795.898   5
  -7   1  -5 138.432 169.670   5
  -7  -1  -5 292.000 201.272   5
  -7   1  -6 2002.08 376.870   5
  -7  -1  -6 1526.88 323.857   5
  -7   1  -7 1237.92 325.794   5
  -7  -1  -7 1056.08 304.830   5
  -7   1  -8 1089.49 260.241   5
  -7  -1  -8 976.127 280.969   5
  -7   1  -9 686.467 228.751   5
  -7  -1  -9 579.226 204.120   5
   7   2 -15 476.411 192.569  10
   7   2 -14 1269.15 284.898  10
   7   2 -13 707.442 225.698  10
   7   2 -12 2479.96 433.977  10
   7   2 -11 669.407 222.247  10
   7   2 -10 15524.9 1002.00  10
   7   2  -9 107.423 96.5042  10
   7   2  -8 14417.2 917.919  10
   7   2  -7-23.1934 106.353  10
   7  -2  -7 442.922 221.432   1
   7  -2  -6 12757.0 1094.58   1
   7   2  -6 12069.1 823.656  10
   7   2  -5 347.345 174.090  10
   7  -2  -5 732.203 268.954   1
   7  -2  -4 6377.45 761.945   1
   7   2  -4 6108.65 559.297  10
   7   2  -3 2507.42 385.051  10
   7  -2  -3 1778.92 418.079   1
   7  -2  -2 12878.1 1051.60   1
   7   2  -2 13249.0 806.804  10
   7  -2  -1 6391.08 784.205   1
   7   2  -1 6493.90 507.306   8
   7  -2  -1 7767.40 549.407  10
   7   2  -1 7989.58 660.677  10
   7  -2   0 255.765 90.2243   1
   7   2   0 364.775 122.971   8
   7  -2   0 468.301 143.096  10
   7   2   0 341.729 142.507  10
  -7   2  -1 6811.42 850.026   3
   7  -2   1 7539.41 596.919  10
   7   2   1 6661.59 644.955  10
  -7   2  -2 1218.31 225.707   5
   7   2   2 1396.93 303.269  10
  -7   2  -2 654.471 244.987   3
  -7   2  -3 5822.74 563.769   5
   7   2   3 5477.97 616.161  10
  -7   2  -4 987.840 256.935   5
  -7  -2  -4 862.970 274.209   5
  -7   2  -5 233.408 163.926   5
  -7  -2  -5 378.517 222.344   5
  -7   2  -6 9125.69 766.456   5
  -7  -2  -6 7915.00 748.822   5
  -7   2  -7 850.861 256.465   5
  -7  -2  -7 927.945 295.894   5
  -7   2  -8 6563.65 622.520   5
  -7  -2  -8 7500.02 711.975   5
  -7   2  -9 616.107 174.706   5
  -7  -2  -9 544.209 170.214   5
   7   3 -15 349.317 155.920  10
   7   3 -14 9127.36 726.181  10
   7   3 -13-10.9619 115.271  10
   7   3 -12 9047.94 794.539  10
   7   3 -11 1369.31 325.414  10
   7   3 -10 1604.64 365.301  10
   7   3  -9 474.178 260.463  10
   7   3  -8-49.2933 130.906  10
   7  -3  -7 9.20802 87.6074   1
   7   3  -7 33.3764 97.9686  10
   7   3  -6 627.475 188.655  10
   7  -3  -6 300.653 195.250   1
   7   3  -5 840.564 270.687  10
   7  -3  -5 1052.30 360.105   1
   7  -3  -4 17928.9 1298.02   1
   7   3  -4 16899.0 951.688  10
   7   3  -3 336.717 166.908  10
   7  -3  -3 35.2901 139.769   1
   7  -3  -2 24900.7 1498.41   1
   7   3  -2 24664.0 975.007   8
   7   3  -2 24287.5 1117.51  10
   7   3  -1 434.134 158.541   8
   7  -3  -1 539.858 258.420   1
   7   3  -1 452.099 173.940  10
   7  -3   0 45050.1 1985.09   1
   7   3   0 45798.6 1446.78   8
   7   3   0 43967.4 1542.04  10
   7   3   1 453.298 167.576   8
  -7   3  -1 762.244 281.528   3
   7   3   1 723.045 241.467  10
   7   3   2 42027.9 1568.51  10
   7   3   3 618.500 226.592  10
  -7  -3  -4 10708.1 841.152   5
  -7  -3  -5 1297.07 332.316   5
  -7  -3  -6 24245.1 1303.40   5
  -7  -3  -7 154.664 168.234   5
  -7  -3  -8 11770.1 861.055   5
  -7  -3  -9 62.8729 109.120   5
   7   4 -15 1640.61 278.339  10
   7   4 -14 2047.80 356.889  10
   7   4 -13 1673.61 344.528  10
   7   4 -12 1015.00 281.725  10
   7   4 -11 773.580 273.223  10
   7   4 -10 5182.49 604.018  10
   7   4  -9 598.005 238.871  10
   7   4  -8 7313.89 701.675  10
   7   4  -7 29.8278 128.996  10
   7   4  -6 541.184 188.785  10
   7  -4  -6 383.850 236.445   1
   7   4  -5 1564.09 357.943  10
   7  -4  -5 1518.89 424.911   1
   7   4  -5 1117.98 253.949   8
   7   4  -4 1274.06 273.965  10
   7  -4  -4 907.246 295.033   1
   7   4  -4 1232.21 229.303   8
   7   4  -3 6583.32 563.135   8
   7   4  -3 6810.73 674.700  10
   7  -4  -3 6570.89 848.276   1
   7   4  -2 21304.4 993.679   8
   7   4  -2 20699.8 1070.08  10
   7  -4  -2 22995.0 1502.58   1
   7  -4  -1 2827.17 556.997   1
   7   4  -1 2715.90 393.428   8
   7   4  -1 2445.82 397.946  10
   7  -4   0 378.354 193.116   1
   7   4   0 186.927 121.676   8
   7   4   0 356.777 156.295  10
   7   4   1 2266.16 393.687   8
   7   4   1 2623.21 423.543  10
   7   4   2 13604.2 894.682  10
   7   4   3 2212.35 405.845  10
  -7  -4  -4 8723.52 764.547   5
  -7  -4  -5 7719.14 777.470   5
  -7  -4  -6 3918.81 518.670   5
  -7  -4  -7 2365.21 420.665   5
  -7  -4  -8 569.935 213.895   5
   7   5 -14 2278.36 348.603  10
   7   5 -13 347.904 167.165  10
   7   5 -12 4953.02 576.059  10
   7   5 -11 727.955 305.806  10
   7   5 -10 4003.48 535.077  10
   7   5  -9 4315.50 595.027  10
   7   5  -8 2194.18 406.398  10
   7   5  -7 830.537 294.352  10
   7   5  -6 6843.70 676.141  10
   7   5  -5 1147.66 329.015  10
   7   5  -4 11695.2 778.457   8
   7   5  -4 11778.7 834.105  10
   7   5  -3 80.5197 94.2948  10
   7   5  -3 157.543 145.922   8
   7   5  -2 37202.4 1407.79   8
   7   5  -2 36997.6 1457.19  10
   7   5  -1 647.876 202.890   8
   7   5  -1 591.422 225.514  10
   7   5   0 169.853 129.965   8
   7   5   0 17.7560 104.462  10
   7  -5   1 4.41888 78.5926   9
   7   5   1 67.0409 151.887   8
   7   5   1 296.121 183.099  10
   7  -5   2 8656.52 681.918   9
   7   5   2 8654.08 732.939   8
   7   5   2 8987.35 732.326  10
   7  -5   3 262.596 126.915   9
   7   5   3 496.385 181.251  10
  -7  -5  -4 32465.1 1449.07   5
   7  -5   4 29836.8 1325.93   9
   7  -5   5-119.910 103.277   9
  -7  -5  -5 72.9279 120.122   5
  -7  -5  -6 16965.5 1031.84   5
   7  -5   6 16691.8 971.471   9
   7  -5   7 200.958 122.727   9
  -7  -5  -7 81.5885 121.459   5
   7  -5   8 939.592 212.562   9
  -7  -5  -8 661.771 182.921   5
   7   6 -13 200.536 119.241  10
   7   6 -12 9328.92 754.605  10
   7   6 -11 883.817 291.771  10
   7   6 -10 15120.3 1014.54  10
   7   6  -9 105.809 148.644  10
   7   6  -8 28983.4 1410.59  10
   7   6  -7 365.008 223.802  10
   7   6  -6 28435.7 1349.14  10
   7   6  -5 181.434 155.332  10
   7   6  -4 3105.08 439.376  10
   7   6  -4 2873.46 412.954   8
   7   6  -3-85.2381 132.555   8
   7   6  -3 151.788 122.715  10
   7   6  -2 2133.63 359.281   8
   7   6  -2 2223.08 359.697  10
   7   6  -1 803.967 266.060   8
   7   6  -1 519.606 212.373  10
   7   6   0 4314.01 521.648   8
   7   6   0 4197.98 486.423  10
   7  -6   1 1509.58 301.206   9
   7   6   1 1464.25 340.553   8
   7   6   1 1425.87 330.770  10
   7  -6   2 32426.2 1332.95   9
   7   6   2 30911.9 1421.14   8
   7   6   2 30469.5 1313.06  10
   7  -6   3 758.194 244.290   9
  -7  -6  -3 693.503 213.000   5
   7  -6   4 144.418 83.3614   9
  -7  -6  -4-98.2023 133.914   5
   7  -6   5 191.892 102.567   9
  -7  -6  -5 286.444 146.049   5
  -7  -6  -6 3903.37 455.407   5
   7  -6   6 3275.49 411.525   9
   7  -6   7 127.405 100.768   9
  -7  -6  -7 123.110 117.108   5
   7   7 -12 114.919 74.0634  10
   7   7 -11 2067.01 365.791  10
   7   7 -10 1237.76 276.046  10
   7   7  -9 6613.16 707.750  10
   7   7  -8 2561.92 418.440  10
   7   7  -7 2544.27 468.237  10
   7   7  -6 2634.59 401.189  10
   7   7  -5 95.8262 74.8915  10
   7   7  -5-195.576 185.722   8
   7   7  -4 5738.85 607.563   8
   7   7  -4 6174.53 605.520  10
   7   7  -3 1762.07 365.084   8
   7  -7  -3 977.588 248.281   4
   7   7  -3 1063.69 264.516  10
   7   7  -2 4884.66 556.412   8
   7  -7  -2 4854.54 506.718   4
   7   7  -2 4770.05 518.966  10
   7   7  -1 3012.85 478.774   8
   7  -7  -1 3088.08 415.658   4
   7   7  -1 3013.99 445.467  10
   7  -7   0 54432.0 1671.63   9
   7   7   0 53961.0 1876.11   8
   7  -7   0 52814.9 1682.29   4
   7   7   0 53965.8 1690.89  10
   7  -7   1 552.522 200.012   9
   7   7   1 645.404 259.676   8
   7  -7   2 851.406 232.372   9
   7   7   2 654.234 215.050   8
   7  -7   3-15.8360 76.6518   9
  -7  -7  -3 163.705 154.253   5
  -7  -7  -4 10358.3 720.715   5
   7  -7   4 10373.5 751.333   9
   7  -7   5 637.051 190.216   9
   7  -7   6 7484.38 590.210   9
   7   8 -11-61.4411 73.5709  10
   7   8 -10 12491.3 779.587  10
   7   8  -9 271.773 199.293  10
   7   8  -8 16501.3 941.831  10
   7   8  -7 49.4941 99.4220  10
   7   8  -6 1926.29 337.598  10
   7   8  -6 1917.34 364.426   8
   7   8  -5 760.224 269.223   8
   7   8  -4 9778.07 803.431   8
   7  -8  -4 10202.0 756.131   4
   7   8  -3 3040.91 483.839   8
   7  -8  -3 2235.25 371.973   4
   7   8  -2 30771.8 1424.54   8
   7  -8  -2 29518.6 1287.44   4
   7   8  -1 52.7139 136.664   8
   7  -8  -1 5.02311 65.9721   4
   7  -8   0 16679.2 928.422   9
   7   8   0 15800.0 1019.21   8
   7  -8   0 16247.2 943.654   4
   7  -8   1 149.521 154.541   4
   7  -8   1 82.6040 87.0082   9
   7   8   1 104.408 107.862   8
   7  -8   2 15417.5 903.727   9
   7   8   2 15366.9 976.952   8
   7  -8   2 15062.6 886.696   4
   7  -8   3 642.568 198.615   4
   7  -8   3 925.655 237.476   9
   7  -8   4 2556.94 356.329   9
   7  -8   5 1471.26 269.188   9
   7   9  -7 60.3267 79.4375   8
   7   9  -6 8.76731 90.3956   8
   7   9  -5 326.324 195.562   8
   7   9  -4 13274.3 912.069   8
   7   9  -3 449.392 215.985   8
   7  -9  -3 436.420 199.168   4
   7   9  -2 3136.45 442.807   8
   7  -9  -2 3235.53 437.993   4
   7   9  -1-58.2959 111.010   8
   7  -9  -1-29.6851 75.0324   4
   7   9   0 19220.1 1080.00   8
   7  -9   0 19217.2 1009.32   4
   7  -9   1 52.0319 98.1220   9
   7   9   1 119.753 95.1862   8
   7  -9   2 7193.08 580.698   9
   7  -9   2 6109.96 537.919   4
   7  -9   3 351.359 141.435   9
   7  -9   3 43.7986 71.3278   4
   7  10  -8 2655.79 333.018   8
   7  10  -7 263.510 121.019   8
   7  10  -6 894.887 221.814   8
   7  10  -5 138.109 122.355   8
   7  10  -4 193.007 122.393   8
   7  10  -3 208.480 137.396   8
   7  10  -2 1271.52 253.872   8
   7 -10  -2 1563.62 283.126   4
   7  10  -1 1617.87 321.138   8
   7 -10  -1 1625.34 301.179   4
   7  10   0 61.0559 78.1667   8
   7 -10   0 209.991 77.9151   4
   7  10   1 1735.88 303.906   8
   7 -10   1 1450.46 265.617   4
   7  11  -4 146.280 84.1559   8
   7  11  -3 582.951 180.558   8
   7  11  -2 3538.22 386.140   8
   8   0 -13-79.5948 67.1716  10
   8   0 -12 3779.21 451.905  10
   8   0 -11 23.5529 112.279  10
   8   0 -10 3411.62 446.022  10
   8   0  -9-141.961 171.180  10
   8   0  -8 56201.6 1755.35  10
   8   0  -7 29.3092 96.4832  10
   8   0  -6 40441.3 1447.47  10
   8   0  -5 79.8237 94.8624  10
   8   0  -4 43356.0 1482.40  10
   8   0  -3-106.292 104.565  10
   8   0  -2 5604.24 527.505  10
   8   0  -1-32.6057 138.049  10
   8   0   0 53126.9 1707.75  10
   8   0   1 7.61507 95.3140  10
   8   0   2 8039.12 698.705  10
  -8   0  -3-167.942 156.329   5
  -8   0  -4 541.283 199.195   5
  -8   0  -5-30.7589 125.449   5
  -8   0  -6 8241.45 730.248   5
  -8   0  -7 15.3900 116.811   5
  -8   0  -8 8570.05 667.433   5
   8   1 -14 3.92045 71.1777  10
   8   1 -13 1159.69 264.493  10
   8   1 -12 279.410 145.762  10
   8   1 -11 558.635 187.028  10
   8   1 -10 427.546 163.603  10
   8   1  -9 1126.88 306.398  10
   8   1  -8 966.040 240.800  10
   8  -1  -7 5367.94 543.537  10
   8   1  -7 5020.41 595.965  10
   8  -1  -6 33276.3 1241.55  10
   8   1  -6 34014.8 1394.24  10
   8  -1  -5 6637.31 559.424  10
   8   1  -5 6022.59 611.760  10
   8  -1  -4 14940.8 822.536  10
   8   1  -4 14380.7 879.745  10
   8  -1  -3 462.757 175.480  10
   8   1  -3 289.132 166.344  10
   8  -1  -2 6782.68 569.612  10
   8   1  -2 6867.65 608.670  10
   8  -1  -1 292.531 175.643  10
   8   1  -1 50.5201 135.915  10
   8  -1   0 11159.4 762.148  10
   8   1   0 12636.5 847.856  10
   8  -1   1 600.822 227.514  10
   8   1   1 809.053 254.202  10
  -8   1  -2 5838.96 572.789   5
   8   1   2 6081.13 603.388  10
  -8   1  -3 802.236 268.876   5
  -8  -1  -3 906.595 291.334   5
  -8   1  -4 4492.69 534.095   5
  -8  -1  -4 4801.58 579.884   5
  -8   1  -5 1446.47 316.905   5
  -8  -1  -5 1490.81 363.561   5
  -8   1  -6 171.694 130.907   5
  -8  -1  -6 392.796 190.262   5
  -8   1  -7 994.669 267.167   5
  -8  -1  -7 784.758 260.616   5
  -8  -1  -8 3883.46 455.792   5
   8   2 -14 5249.23 525.109  10
   8   2 -13 18.2455 86.4859  10
   8   2 -12 2363.55 398.020  10
   8   2 -11-70.1588 106.986  10
   8   2 -10 1085.37 303.393  10
   8   2  -9-144.571 130.365  10
   8   2  -8-95.8040 163.310  10
   8   2  -7 488.549 219.652  10
   8   2  -6 17350.8 1027.69  10
   8   2  -5 9533.33 779.576  10
   8   2  -4 3650.99 455.637  10
   8  -2  -3 2843.80 547.855   1
   8   2  -3 2856.68 440.863  10
   8  -2  -2 1368.56 370.767   1
   8   2  -2 1125.33 258.201  10
   8  -2  -1 4716.55 477.769  10
   8   2  -1 4407.52 547.273  10
   8  -2   0 9222.28 662.137  10
   8   2   0 8730.69 732.075  10
   8  -2   1 3782.40 454.990  10
   8   2   1 4399.73 567.996  10
   8   2   2 40.0503 139.578  10
  -8  -2  -3 3215.65 507.721   5
   8   2   3 3102.78 495.192  10
  -8   2  -4 16311.9 967.293   5
  -8  -2  -4 15526.7 1041.25   5
  -8   2  -5-149.009 170.196   5
  -8  -2  -5-56.0926 135.422   5
  -8  -2  -6 13342.7 945.266   5
  -8  -2  -7 267.811 164.753   5
  -8  -2  -8 6462.51 579.945   5
   8   3 -14 789.228 202.655  10
   8   3 -13 323.984 133.508  10
   8   3 -12 738.361 218.753  10
   8   3 -11 300.702 181.299  10
   8   3 -10 727.271 261.936  10
   8   3  -9 148.375 186.167  10
   8   3  -8 2651.80 434.190  10
   8   3  -7 63.2754 124.446  10
   8   3  -6 3238.98 463.262  10
   8   3  -5 140.964 95.3154  10
   8   3  -4 47207.8 1706.00  10
   8   3  -3 356.437 203.654  10
   8   3  -2 44078.2 1637.75  10
   8   3  -1 530.234 180.878   8
   8   3  -1 659.348 256.814  10
   8   3   0 26918.5 1303.97  10
   8   3   1 2346.61 435.267  10
   8   3   2 32813.4 1457.26  10
  -8  -3  -3 3.66225 115.966   5
   8   3   3 146.836 174.603  10
  -8  -3  -4 12995.5 944.932   5
  -8  -3  -5 715.813 198.408   5
  -8  -3  -6 3589.93 488.383   5
  -8  -3  -7 593.101 209.237   5
   8   4 -14 2705.26 365.823  10
   8   4 -13 305.634 167.415  10
   8   4 -12 467.223 193.898  10
   8   4 -11 90.3358 118.813  10
   8   4 -10-70.5329 141.704  10
   8   4  -9 318.999 191.358  10
   8   4  -8 1955.40 404.906  10
   8   4  -7 2097.79 427.202  10
   8   4  -6 14739.1 1019.91  10
   8   4  -5 202.690 134.204  10
   8   4  -4 15831.5 1024.82  10
   8   4  -3 4389.43 477.344   8
   8   4  -3 5315.84 624.840  10
   8   4  -2 14393.0 838.916   8
   8   4  -2 13926.8 936.495  10
   8   4  -1 4216.12 499.943   8
   8   4  -1 4443.53 576.922  10
   8   4   0 18395.4 1011.35   8
   8   4   0 17852.9 1064.68  10
   8   4   1 6764.88 693.235  10
   8   4   2 1588.07 313.239  10
   8  -4   3 293.262 146.937   9
  -8  -4  -3 747.430 262.002   5
   8   4   3 634.820 216.032  10
  -8  -4  -4 7304.83 695.530   5
  -8  -4  -5 1923.18 363.126   5
   8  -4   6 5.39183 60.9357   9
  -8  -4  -6 250.031 165.392   5
  -8  -4  -7 526.180 201.399   5
   8   5 -13 549.512 209.314  10
   8   5 -12 2214.93 367.233  10
   8   5 -11 1831.53 436.879  10
   8   5 -10 539.729 222.669  10
   8   5  -9 1521.61 379.342  10
   8   5  -8 9981.67 850.952  10
   8   5  -7-113.751 120.433  10
   8   5  -6 5944.29 637.177  10
   8   5  -5 767.888 264.996  10
   8   5  -5 453.035 175.485   8
   8   5  -4 398.552 175.027   8
   8   5  -4 458.731 195.780  10
   8   5  -3 2110.21 361.605   8
   8   5  -3 2679.95 454.995  10
   8   5  -2 9168.38 715.988   8
   8   5  -2 9113.51 769.807  10
   8   5  -1 1429.69 311.949   8
   8   5  -1 1517.85 365.364  10
   8   5   0 47912.3 1690.84   8
   8   5   0 50275.6 1776.03  10
   8   5   1 2307.41 407.125  10
   8   5   2 6667.84 642.928  10
   8  -5   3-1.36012 103.817   9
  -8  -5  -3 310.731 138.742   5
  -8  -5  -4 8924.22 753.843   5
   8  -5   4 8597.75 646.182   9
   8  -5   5 78.6127 82.2462   9
  -8  -5  -5 49.6918 129.792   5
   8  -5   6 2085.64 301.629   9
  -8  -5  -6 2891.39 386.247   5
   8   6 -13-19.3386 90.5914  10
   8   6 -12 13348.6 837.200  10
   8   6 -11 454.845 180.753  10
   8   6 -10 44897.0 1680.31  10
   8   6  -9 401.865 224.032  10
   8   6  -8 3630.11 502.166  10
   8   6  -7 186.166 159.684  10
   8   6  -6 218.190 151.741  10
   8   6  -6 66.4078 92.1816   8
   8   6  -5 1.15475 101.071  10
   8   6  -5 184.860 102.912   8
   8   6  -4 1786.22 326.971   8
   8   6  -4 1647.37 340.754  10
   8   6  -3-54.0743 69.8291   8
   8   6  -3 100.021 165.385  10
   8   6  -2 31484.3 1370.80   8
   8   6  -2 32027.4 1407.13  10
   8   6  -1 486.036 201.640   8
   8   6  -1 919.703 278.843  10
   8   6   0 3949.66 495.545   8
   8   6   0 4084.21 496.053  10
   8   6   1 20.8276 101.165  10
   8   6   2 5190.47 528.049  10
   8  -6   3 495.608 192.952   9
  -8  -6  -3 557.127 217.019   5
  -8  -6  -4 11231.3 782.826   5
   8  -6   4 11742.3 731.297   9
   8  -6   5 555.463 180.950   9
  -8  -6  -5 481.528 178.817   5
   8   7 -11 3066.91 424.963  10
   8   7 -10 384.925 151.367  10
   8   7  -9 3475.73 469.213  10
   8   7  -8 684.527 211.149  10
   8   7  -8 110.984 122.524   8
   8   7  -7 1180.13 294.772  10
   8   7  -7 608.176 201.611   8
   8   7  -6 1459.89 297.434   8
   8   7  -6 1404.68 297.913  10
   8   7  -5 172.323 157.861   8
   8   7  -5 95.6481 107.299  10
   8   7  -4 113.399 131.297   8
   8   7  -4 88.7157 126.866  10
   8   7  -3-122.556 99.4573   8
   8   7  -3 80.5556 124.447  10
   8   7  -2 961.023 240.218   8
   8   7  -2 962.018 252.120  10
   8   7  -1 14.0979 89.4547   8
   8   7  -1 57.1645 87.7292  10
   8   7   0 8451.52 727.436   8
   8   7   0 8487.19 667.277  10
   8   7   1 213.507 128.473  10
  -8  -7  -2 507.959 162.674   5
   8  -7   3 533.886 163.830   9
  -8  -7  -3 694.208 213.551   5
   8  -7   4 425.075 150.230   9
  -8  -7  -4-167.956 104.104   5
   8   8 -10 4009.65 417.360  10
   8   8  -9 247.519 150.609  10
   8   8  -8 16436.3 871.294   8
   8   8  -8 19072.1 973.994  10
   8   8  -7 873.276 226.623   8
   8   8  -7 1338.36 284.883  10
   8   8  -6 8523.73 683.052   8
   8   8  -6 9043.72 683.116  10
   8   8  -5 1171.76 282.782   8
   8   8  -5 1406.84 290.871  10
   8   8  -4 362.171 170.955   8
   8   8  -3 1152.40 279.363   8
   8   8  -2 14939.1 944.634   8
   8   8  -1 380.018 178.458   8
   8   8   0 2304.38 370.028   8
   8   9  -8 1878.33 275.720   8
   8   9  -7 403.134 155.640   8
   8   9  -6 21434.8 1024.21   8
   8   9  -5-123.764 100.320   8
   8   9  -4 30115.5 1262.04   8
   8   9  -3 159.982 115.569   8
   8   9  -2 7502.07 637.047   8
   8   9  -1-90.7415 93.5977   8
   8   9   0 41.4316 71.8934   8
   8  10  -5 3774.93 415.780   8
   8  10  -4 83.1546 60.6146   8
   8  10  -3 1201.32 240.917   8
   8  10  -2 4659.22 450.871   8
   9   0 -11-66.5641 96.0741  10
   9   0 -10 245.180 148.726  10
   9   0  -9-36.7680 98.5455  10
   9   0  -8 233.950 144.112  10
   9   0  -7-55.8524 82.1119  10
   9   0  -6 9445.32 731.641  10
   9   0  -5 25.7970 84.0906  10
   9   0  -4 22491.9 1128.48  10
   9   0  -3 149.253 125.665  10
   9   0  -2 8194.94 699.987  10
   9   0  -1 138.471 182.305  10
   9   0   0 13834.8 921.119  10
   9   0   1 117.941 94.9991  10
  -9   0  -2 5816.56 600.138   5
  -9   0  -3 65.8868 129.988   5
  -9   0  -4 10236.0 797.607   5
  -9   0  -5-126.167 102.970   5
  -9   0  -6 6066.42 564.754   5
   9   1 -13 1841.91 306.491  10
   9   1 -12 2623.17 385.271  10
   9   1 -11 206.693 116.700  10
   9   1 -10 22778.6 1176.49  10
   9   1  -9-97.7784 97.4901  10
   9   1  -8 322.680 172.531  10
   9   1  -7-91.2320 114.855  10
   9   1  -6 2297.79 401.152  10
   9  -1  -6 2533.37 354.998  10
   9  -1  -5-3.26192 120.691  10
   9   1  -5 197.610 164.047  10
   9  -1  -4 9815.88 710.246  10
   9   1  -4 10036.4 784.560  10
   9  -1  -3 221.224 107.985  10
   9   1  -3 384.600 174.199  10
   9  -1  -2 5516.52 543.762  10
   9   1  -2 5797.99 590.670  10
   9  -1  -1 1078.65 283.275  10
   9   1  -1 832.612 267.715  10
   9  -1   0 1952.69 335.537  10
   9   1   0 2262.45 383.627  10
  -9   1  -1 2121.56 362.400   5
   9   1   1 2429.74 425.512  10
  -9   1  -2 1160.40 267.228   5
  -9  -1  -2 874.214 231.588   5
  -9   1  -3 2261.57 377.779   5
  -9  -1  -3 1757.94 347.585   5
  -9   1  -4 4331.21 504.021   5
  -9  -1  -4 5352.20 592.400   5
  -9   1  -5 1147.27 257.007   5
  -9  -1  -5 924.920 254.259   5
  -9   1  -6 128.314 116.322   5
  -9  -1  -6 310.398 215.424   5
   9   2 -14 651.952 168.989  10
   9   2 -13 218.977 143.136  10
   9   2 -12 365.457 177.908  10
   9   2 -11 3292.23 517.621  10
   9   2 -10 3288.19 463.228  10
   9   2  -9 2354.00 445.246  10
   9   2  -8 3370.85 491.895  10
   9   2  -7 959.676 306.125  10
   9   2  -6 11605.5 870.435  10
   9   2  -5 835.078 263.924  10
   9   2  -4 1114.00 278.584  10
   9   2  -3 4478.50 573.216  10
   9   2  -2 99.0073 110.621  10
   9   2  -1 3704.33 536.949  10
   9  -2   0 545.181 175.363  10
   9   2   0 536.716 229.034  10
   9   2   1 1065.49 302.159  10
   9   2   2 20871.0 1159.44  10
  -9  -2  -3-75.4790 121.356   5
  -9  -2  -4 13762.0 936.942   5
  -9  -2  -5-117.724 99.2832   5
  -9  -2  -6 1981.49 329.745   5
   9   3 -13 268.175 139.738  10
   9   3 -12 5904.51 589.754  10
   9   3 -11 10.8406 123.920  10
   9   3 -10 5442.94 607.405  10
   9   3  -9 422.623 241.732  10
   9   3  -8 22275.1 1241.78  10
   9   3  -7 248.170 186.536  10
   9   3  -6 15613.8 1034.37  10
   9   3  -5 4127.11 568.847  10
   9   3  -4 11326.9 874.755  10
   9   3  -3 159.519 190.305  10
   9   3  -2 33400.3 1488.02  10
   9   3  -1 479.034 207.366  10
   9   3   0 35551.8 1541.51  10
   9   3   1 794.343 271.499  10
   9   3   2 4564.09 525.905  10
  -9  -3  -3 160.273 149.928   5
  -9  -3  -4 1506.01 310.017   5
  -9  -3  -5 358.774 149.017   5
  -9  -3  -6-111.781 118.198   5
   9   4 -13 490.972 180.451  10
   9   4 -12 767.652 232.912  10
   9   4 -11 430.920 170.227  10
   9   4 -10 2335.27 402.424  10
   9   4  -9 1248.85 336.463  10
   9   4  -8 684.791 245.062  10
   9   4  -7 1893.75 432.130  10
   9   4  -6-72.4543 125.436  10
   9   4  -5 5272.53 657.018  10
   9   4  -4 9282.30 807.603  10
   9   4  -3 2596.89 474.601  10
   9   4  -2 1789.16 368.595  10
   9   4  -1 2386.71 434.779  10
   9   4   0 10175.6 819.590  10
   9   4   1 705.160 258.089  10
  -9  -4  -2 5192.66 579.190   5
   9   4   2 5753.14 590.975  10
  -9  -4  -3 52.2690 96.6446   5
  -9  -4  -4 1791.30 328.398   5
  -9  -4  -5-94.0609 109.994   5
   9   5 -12 1767.53 312.149  10
   9   5 -11 462.777 222.618  10
   9   5 -10 3733.55 487.612  10
   9   5  -9 690.952 238.969  10
   9   5  -8 3181.16 465.912  10
   9   5  -7 414.731 234.525  10
   9   5  -6 4143.51 556.052  10
   9   5  -5 420.089 198.234  10
   9   5  -4 31044.5 1455.25  10
   9   5  -3 16.9334 121.527  10
   9   5  -2 7130.70 603.562   8
   9   5  -2 6161.34 617.943  10
   9   5  -1 1299.39 333.464  10
   9   5   0 2170.46 371.018  10
   9   5   1 2623.19 418.060  10
  -9  -5  -2 146.088 92.3438   5
  -9  -5  -3 2768.23 413.826   5
  -9  -5  -4 2086.10 329.843   5
   9   6 -12 6729.13 541.230  10
   9   6 -11 286.633 145.374  10
   9   6 -10 4895.93 525.037  10
   9   6  -9 276.450 200.380  10
   9   6  -8 4175.82 511.074  10
   9   6  -7 329.807 186.985  10
   9   6  -6 2389.11 397.349  10
   9   6  -5-35.8193 98.3670  10
   9   6  -4 134.746 131.951   8
   9   6  -4 500.624 212.449  10
   9   6  -3 148.266 131.296   8
   9   6  -3 456.362 215.829  10
   9   6  -2 4736.02 506.753   8
   9   6  -2 4115.22 499.477  10
   9   6  -1 93.7740 119.611  10
   9   6   0 13583.1 868.086  10
   9   6   1 75.9920 131.964  10
  -9  -6  -2 21310.1 1074.77   5
  -9  -6  -3-107.282 93.7674   5
   9   7 -10 1429.37 257.487  10
   9   7  -9 914.108 236.154  10
   9   7  -8 73.6306 86.1440  10
   9   7  -7-83.7823 102.580  10
   9   7  -6 523.418 174.841  10
   9   7  -5 164.358 109.280   8
   9   7  -5 7.66525 81.3692  10
   9   7  -4 10702.1 728.009   8
   9   7  -4 11062.5 787.748  10
   9   7  -3 523.266 155.777   8
   9   7  -3 566.649 217.553  10
   9   7  -2 432.066 162.444   8
   9   7  -2 466.331 166.194  10
   9   7  -1 495.694 177.174   8
   9   7  -1 873.613 225.363  10
   9   7   0 9367.95 659.390  10
  -9  -7  -1 1588.21 289.171   5
  -9  -7  -2 100.945 79.6983   5
   9   8  -8 514.562 142.304  10
   9   8  -7 529.075 151.712  10
   9   8  -6 1234.60 222.705   8
   9   8  -6 1681.24 271.980  10
   9   8  -5 2471.37 340.017   8
   9   8  -5 2397.65 343.622  10
   9   8  -4 2925.99 366.328   8
   9   8  -4 2484.49 333.158  10
   9   8  -3 560.098 179.211   8
   9   8  -2 744.840 209.721   8
  10   0  -9-1.42414 90.5580  10
  10   0  -8 51502.6 1657.79  10
  10   0  -7 18.5502 88.9177  10
  10   0  -6 7453.02 652.545  10
  10   0  -5-76.1066 96.8686  10
  10   0  -4 663.645 228.343  10
  10   0  -3-109.974 133.819  10
  10   0  -2 6400.09 604.147  10
  10   0  -1-155.117 135.709  10
  10   0   0 48041.2 1661.40  10
 -10   0  -1 63.9804 89.9784   5
 -10   0  -2 29378.5 1285.87   5
 -10   0  -3-79.0403 91.4727   5
 -10   0  -4 6921.61 569.712   5
  10   1 -12 2123.43 291.388  10
  10   1 -11 159.723 117.133  10
  10   1 -10 4509.68 503.831  10
  10   1  -9 642.916 213.148  10
  10   1  -8 15753.5 973.458  10
  10   1  -7 1278.03 330.615  10
  10   1  -6 1524.43 319.110  10
  10   1  -5 615.982 225.293  10
  10  -1  -4 4437.39 475.094  10
  10   1  -4 4805.75 544.660  10
  10  -1  -3 621.358 200.318  10
  10   1  -3 523.605 237.167  10
  10  -1  -2 922.791 242.324  10
  10   1  -2 600.386 206.613  10
  10  -1  -1 4303.36 506.311  10
  10   1  -1 4431.07 561.740  10
  10   1   0 30831.6 1366.27  10
 -10  -1  -1 4412.55 533.810   5
 -10  -1  -2 238.588 158.022   5
 -10  -1  -3 1756.30 336.438   5
 -10  -1  -4 2497.10 350.808   5
  10   2 -12 1213.73 237.134  10
  10   2 -11 4041.67 481.078  10
  10   2 -10 585.384 186.552  10
  10   2  -9 934.685 261.989  10
  10   2  -8 3126.54 458.539  10
  10   2  -7 2085.05 386.492  10
  10   2  -6 8244.02 728.994  10
  10   2  -5 75.6220 170.826  10
  10   2  -4 16822.3 1049.26  10
  10   2  -3 268.510 162.043  10
  10   2  -2 20783.4 1162.21  10
  10   2  -1 270.201 184.516  10
  10   2   0 9683.94 773.833  10
 -10  -2  -1 823.935 253.302   5
  10   2   1 688.762 216.258  10
 -10  -2  -2 4581.22 527.689   5
 -10  -2  -3 558.274 224.497   5
 -10  -2  -4 1296.99 272.596   5
  10   3 -12 18609.8 928.676  10
  10   3 -11 156.542 131.367  10
  10   3 -10 13386.5 881.590  10
  10   3  -9 992.506 273.758  10
  10   3  -8 6134.03 636.906  10
  10   3  -7-85.3238 153.354  10
  10   3  -6 24943.4 1300.85  10
  10   3  -5 1489.94 365.267  10
  10   3  -4 13654.5 955.836  10
  10   3  -3 1710.08 371.790  10
  10   3  -2 4513.63 539.997  10
  10   3  -1 401.374 142.720  10
  10   3   0 70.3120 129.791  10
  10   3   1 64.4606 125.722  10
 -10  -3  -2 247.022 141.281   5
 -10  -3  -3 258.446 180.459   5
  10   4 -12 739.852 181.791  10
  10   4 -11 431.027 160.387  10
  10   4 -10 4244.78 495.784  10
  10   4  -9 2538.54 401.398  10
  10   4  -8 2766.81 428.284  10
  10   4  -7 3355.68 503.348  10
  10   4  -6 3686.73 507.816  10
  10   4  -5 5128.80 620.015  10
  10   4  -4 7912.17 732.336  10
  10   4  -3 520.390 211.715  10
  10   4  -2 5933.97 618.182  10
  10   4  -1-31.6827 97.6183  10
  10   4   0 14644.7 931.245  10
 -10  -4  -1 140.634 146.679   5
  10   4   1 213.278 135.027  10
 -10  -4  -2 1610.94 288.491   5
 -10  -4  -3 302.066 130.171   5
  10   5 -11 155.538 98.8258  10
  10   5 -10 3341.13 424.517  10
  10   5  -9 177.952 156.012  10
  10   5  -8 11691.3 840.276  10
  10   5  -7 160.193 148.979  10
  10   5  -6 18024.0 1071.37  10
  10   5  -5 161.631 123.043  10
  10   5  -4 9047.01 754.463  10
  10   5  -3 1054.01 291.341  10
  10   5  -2 152.145 100.927  10
  10   5  -1 1975.20 354.314  10
  10   5   0 4791.95 504.227  10
 -10  -5  -1 1008.98 252.812   5
 -10  -5  -2 2209.21 327.436   5
  10   6 -10 1444.61 262.976  10
  10   6  -9 72.7746 100.101  10
  10   6  -8 110.949 89.9905  10
  10   6  -7 137.511 150.522  10
  10   6  -6 3537.61 445.506  10
  10   6  -5-24.3222 121.660  10
  10   6  -4 12041.9 823.145  10
  10   6  -3 367.023 167.537  10
  10   6  -2 23162.9 1100.31  10
  10   6  -1 129.612 110.061  10
  10   6   0 7711.60 590.522  10
 -10  -6  -1 527.174 164.898   5
  10   7  -8 532.637 166.011  10
  10   7  -7 390.852 163.995  10
  10   7  -6 8370.87 621.829  10
  10   7  -5 1102.92 233.482  10
  10   7  -4 323.308 146.098  10
  10   7  -3 1340.82 269.008  10
  10   7  -2 136.558 74.3792  10
  11   0  -6 8267.61 632.606  10
  11   0  -5 156.599 115.841  10
  11   0  -4 10852.2 738.130  10
  11   0  -3-34.3539 75.4511  10
  11   0  -2 31402.8 1243.91  10
 -11   0   1-304.915 158.795   5
 -11   0   0 32300.8 1232.65   5
 -11   0  -1-27.6105 125.217   5
  11   1 -10 7.53865 57.1944  10
  11   1  -9 332.423 156.437  10
  11   1  -8 615.221 206.121  10
  11   1  -7 859.513 236.437  10
  11   1  -6 102.836 84.7330  10
  11   1  -5 1944.96 337.672  10
  11   1  -4 5034.68 535.997  10
  11   1  -3 1307.74 285.274  10
  11   1  -2-46.0529 94.3512  10
  11   1  -1 2376.42 368.082  10
 -11  -1   0-31.0071 98.0602   5
 -11  -1  -1 2372.53 346.759   5
  11   2 -10 43.3134 71.9323  10
  11   2  -9 756.649 224.131  10
  11   2  -8 6665.78 587.259  10
  11   2  -7 821.441 231.679  10
  11   2  -6 14962.7 921.229  10
  11   2  -5 126.191 151.834  10
  11   2  -4 13193.5 873.931  10
  11   2  -3 38.0863 98.3853  10
  11   2  -2 4559.38 497.654  10
  11   2  -1-24.7941 98.9455  10
 -11  -2   0 4488.86 494.994   5
 -11  -2  -1 13.1289 88.2098   5
  11   3 -10 13864.3 786.328  10
  11   3  -9-121.371 93.6235  10
  11   3  -8 11875.5 796.977  10
  11   3  -7 567.479 168.937  10
  11   3  -6 3813.31 466.153  10
  11   3  -5 26.2187 114.231  10
  11   3  -4 1682.28 325.231  10
  11   3  -3 119.687 169.091  10
  11   3  -2 140.847 105.328  10
  11   3  -1 96.8856 110.012  10
 -11  -3   0 4485.18 473.766   5
 -11  -3  -1 19.3771 98.7795   5
  11   4 -10 3133.41 369.500  10
  11   4  -9 548.790 170.125  10
  11   4  -8 301.779 122.806  10
  11   4  -7 425.723 174.709  10
  11   4  -6-61.4622 136.027  10
  11   4  -5 143.502 118.102  10
  11   4  -4 1853.19 335.123  10
  11   4  -3-78.3540 97.2743  10
  11   4  -2 1790.72 315.385  10
  11   4  -1 522.263 190.825  10
 -11  -4   0 109.638 99.1062   5
  11   5  -8 1386.89 267.230  10
  11   5  -7 1512.02 290.070  10
  11   5  -6 3340.21 411.640  10
  11   5  -5 295.414 147.854  10
  11   5  -4 2558.18 362.335  10
  11   5  -3 1009.43 234.941  10
  11   5  -2 1876.63 294.352  10
  12   1  -6 132.855 89.5131  10
  12   1  -5 15.0719 63.3285  10
  12   1  -4 2839.65 330.741  10
  12   2  -6 2201.51 308.673  10
  12   2  -5 985.263 205.058  10
  12   2  -4 1385.73 241.354  10
   0   0   0    0.00    0.00   0
TITL abs in P2(1)/c 
REM P2(1)/c (#14 in standard setting)
CELL 1.54184  10.858144  11.844166  14.508788  90.0000 109.4995  90.0000
ZERR    8.00   0.000673   0.000718   0.001004   0.0000   0.0074   0.0000
LATT  1
SYMM -x, y+1/2,-z+1/2 
SFAC C H N O
UNIT 88.00 80.00 8.00 8.00
TREF
HKLF 4
END
;
_shelx_hkl_checksum   76958


_vrf_THETM01_I 
;
PROBLEM: The value of sine(theta_max)/wavelength is less than 0.575
            Calculated sin(theta_max)/wavelength =    0.5616
RESPONSE: We have use Cu radiation, long exposure time and best crystal
 to obtain the best data set. Nevertheless, 0.5616 is only a little
 bit lower than the criterion.
;
